# Supplementary material for: Krüppel-like Transcription Factor 7 Is a Causal Gene in Autism Development
Source: Int J Mol Sci. 2022 Mar 21;23(6):3376. doi: 10.3390/ijms23063376 (PMC8949233; doi:10.3390/ijms23063376)
Supplement: Supplementary file 1 [file ijms-23-03376-s001.zip]

Archive with 7 entries (7 files):
- ijms-1607857-supplementary figure.pdf
- Supplemental_Movie_S1.wmv
- Supplemental_Movie_S2.mp4
- Supplemental_Table_S1.xlsx
- Supplemental_Table_S2.xlsx
- Supplemental_Table_S3.xlsx
- Supplemental_Table_S4.xlsx
