# Supplementary material for: Krüppel-like Transcription Factor 7 Is a Causal Gene in Autism Development
Source: Int J Mol Sci. 2022 Mar 21;23(6):3376. doi: 10.3390/ijms23063376 (PMC8949233; doi:10.3390/ijms23063376)
Supplement: Supplementary file 1 [file ijms-23-03376-s001.zip › Supplemental_Table_S1.xlsx]

## Sheet: 1a
The list of ASD risk genes targeted by KLF7, related to Figure 1
gene Name	Chromosome	start	end	width	score	fold change	peak summit	annotation	gene Start	gene End	gene Length	gene Strand	distance To TSS
Mnt	11	74830241	74831106	866	79	7.0952	176	Promoter (<=1kb)	74830920	74845725	14806	+	0
Dlx3	11	95130743	95130984	242	43	5.40973	107	Distal Intergenic	95120119	95125296	5178	+	10624
Rac1	5	143527776	143528252	477	90	6.59097	250	Promoter (<=1kb)	143503634	143528036	24403	-	0
Nacc1	8	84687470	84688043	574	49	4.38187	324	Promoter (<=1kb)	84670483	84687862	17380	-	0
Nfix	8	84707561	84708102	542	100	6.99621	326	Promoter (<=1kb)	84704712	84707716	3005	-	0
Braf	6	39725348	39725613	266	84	6.92978	122	Promoter (<=1kb)	39603237	39725463	122227	-	0
Dvl3	16	20516806	20517285	480	109	7.32936	166	Promoter (<=1kb)	20516982	20531671	14690	+	0
Elavl3	9	22050550	22050900	351	116	8.03168	167	Promoter (1-2kb)	22015005	22052010	37006	-	1110
Cacna1b	2	24762376	24762795	420	128	7.20981	267	Promoter (<=1kb)	24606375	24763047	156673	-	252
Cul3	1	80339828	80340251	424	23	4.22485	101	Promoter (<=1kb)	80288831	80340279	51449	-	28
Myo9b	8	71272226	71272803	578	78	7.04142	313	Promoter (<=1kb)	71272714	71359921	87208	+	0
Fbxo11	17	88066091	88066541	451	89	7.51085	172	Promoter (<=1kb)	87990859	88065291	74433	-	-800
Cic	7	25281797	25282859	1063	104	6.54158	747	Promoter (<=1kb)	25282179	25294145	11967	+	0
Ctcf	8	105635984	105637483	1500	169	9.32827	238	Promoter (<=1kb)	105636568	105681647	45080	+	0
Stx1a	5	135027420	135027871	452	34	4.58953	120	Intron (ENSMUST00000005509/ENSMUSG00000007207, intron 1 of 9)	135023560	135051100	27541	+	3860
Homer1	13	93303748	93304635	888	104	6.54158	307	Promoter (<=1kb)	93303757	93386744	82988	+	0
Elavl2	4	91371482	91372213	732	36	5.02985	574	Promoter (<=1kb)	91250763	91372034	121272	-	0
Nfib	4	82504325	82504645	321	16	3.27079	179	Promoter (<=1kb)	82290173	82505308	215136	-	663
Rala	13	17943817	17944512	696	27	4.52687	280	Promoter (<=1kb)	17880571	17944239	63669	-	0
Tbx1	16	18587875	18588207	333	31	4.48397	115	Promoter (<=1kb)	18586544	18588808	2265	-	601
Grid2ip	5	143369879	143370192	314	75	6.1275	175	Promoter (<=1kb)	143370092	143392152	22061	+	0
Pten	19	32757323	32757804	482	38	4.68281	104	Promoter (<=1kb)	32757497	32826160	68664	+	0
Trappc2l	8	122611014	122611825	812	85	5.87466	560	Promoter (<=1kb)	122611640	122614270	2631	+	0
Hivep2	10	13965790	13966101	312	56	5.70688	152	Promoter (<=1kb)	13966075	14150589	184515	+	0
Aph1a	3	95893748	95894060	313	75	7.0418	189	Promoter (<=1kb)	95893969	95898288	4320	+	0
Slc12a5	2	164961034	164961483	450	91	6.66305	248	Promoter (<=1kb)	164960846	164999722	38877	+	188
Med13l	5	118560693	118561030	338	157	9.78322	159	Promoter (<=1kb)	118560719	118765438	204720	+	0
Vezf1	11	88068520	88068761	242	19	3.85535	71	Promoter (<=1kb)	88068279	88084729	16451	+	241
Kansl1	11	104441539	104442225	687	77	5.40829	361	Promoter (<=1kb)	104333545	104441702	108158	-	0
Chd3	11	69368444	69369189	746	69	6.42558	578	Promoter (<=1kb)	69344351	69369391	25041	-	202
Kdm6b	11	69415786	69416265	480	43	5.23625	404	Promoter (2-3kb)	69398508	69413675	15168	-	-2111
Ncor1	11	62456700	62457194	495	42	5.14047	369	Promoter (<=1kb)	62401383	62457323	55941	-	129
Slc25a39	11	102408347	102408747	401	56	5.33044	177	Promoter (<=1kb)	102404854	102407946	3093	-	-401
P4ha2	11	54100760	54101398	639	41	4.36106	139	Promoter (<=1kb)	54100924	54131652	30729	+	0
Wasf1	10	40884144	40884495	352	20	3.82461	145	Promoter (<=1kb)	40883827	40938570	54744	+	317
Reep3	10	67096651	67097172	522	47	5.26459	151	Promoter (<=1kb)	67009189	67096945	87757	-	0
Nuak1	10	84440220	84440980	761	193	10.4463	538	Promoter (<=1kb)	84370905	84440597	69693	-	0
Usp15	10	123196461	123197311	851	41	4.36106	185	Promoter (<=1kb)	123105006	123196995	91990	-	0
Adora2a	10	75316814	75317568	755	70	4.87941	123	Promoter (<=1kb)	75316877	75334784	17908	+	0
Dip2a	10	76344983	76345311	329	69	6.40983	170	Promoter (<=1kb)	76262736	76345291	82556	-	0
Xpo1	11	23255558	23256035	478	40	4.76597	376	Promoter (<=1kb)	23256041	23297597	41557	+	-6
Ggnbp2	11	84869489	84870961	1473	38	4.68281	1371	Promoter (<=1kb)	84832361	84870738	38378	-	0
Dnmt3a	12	3806485	3808484	2000	69	6.42558	996	Promoter (<=1kb)	3806498	3867484	60987	+	0
Ace	11	105967730	105968076	347	100	6.74742	186	Promoter (<=1kb)	105967945	105989964	22020	+	0
Cacnb1	11	98022485	98023014	530	39	4.89161	139	Promoter (<=1kb)	98001508	98022634	21127	-	0
Dlg4	11	70021497	70021810	314	77	6.50184	146	Promoter (2-3kb)	70023920	70031131	7212	+	-2110
Nr1d1	11	98773699	98773988	290	81	6.75202	140	Promoter (1-2kb)	98767932	98775333	7402	-	1345
Vamp2	11	69088182	69088724	543	74	6.52214	332	Promoter (<=1kb)	69088490	69092384	3895	+	0
Pacs2	12	113013902	113014459	558	117	8.92314	393	Promoter (<=1kb)	113014508	113072138	57631	+	-49
Zmynd11	13	9763997	9764505	509	29	3.90687	91	Promoter (<=1kb)	9684836	9764423	79588	-	0
Vash1	12	86678736	86679349	614	13	2.99812	68	Promoter (<=1kb)	86678700	86692091	13392	+	36
Yy1	12	108793527	108794665	1139	235	11.3272	904	Promoter (<=1kb)	108792973	108820148	27176	+	554
Cdc42bpb	12	111377432	111378136	705	73	5.99675	248	Promoter (<=1kb)	111292976	111377718	84743	-	0
Zmym2	14	56886864	56887415	552	86	7.54478	232	Promoter (<=1kb)	56886653	56903867	17215	+	211
Trio	15	28025977	28026263	287	55	5.66956	126	Promoter (<=1kb)	27730651	28025848	295198	-	-129
Csnk1e	15	79441647	79442005	359	86	6.80031	178	Promoter (<=1kb)	79417856	79441999	24144	-	0
Myh9	15	77841373	77841754	382	23	4.04969	154	Promoter (<=1kb)	77790741	77842047	51307	-	293
Chkb	15	89429402	89430071	670	40	4.95686	397	Promoter (<=1kb)	89426360	89429860	3501	-	0
Shank3	15	89498776	89499652	877	16	3.66871	481	Promoter (<=1kb)	89499623	89560261	60639	+	0
Zbtb20	16	42875877	42876359	483	109	7.56454	198	Promoter (<=1kb)	42875881	43463175	587295	+	0
Usp7	16	8738744	8739288	545	109	7.32936	189	Promoter (<=1kb)	8689600	8738420	48821	-	-324
Dlg1	16	31663771	31664431	661	39	3.79753	280	Promoter (<=1kb)	31663909	31871846	207938	+	0
Pak2	16	32078851	32079514	664	159	8.17698	377	Promoter (<=1kb)	32016290	32079342	63053	-	0
Itsn1	16	91728745	91729895	1151	40	4.99014	130	Promoter (<=1kb)	91729281	91870210	140930	+	0
Synj1	16	91010770	91011467	698	22	3.54336	138	Promoter (<=1kb)	90936092	91011308	75217	-	0
Sod1	16	90220515	90221255	741	77	6.50184	398	Promoter (<=1kb)	90220754	90226329	5576	+	0
Scaf4	16	90283795	90284706	912	24	3.96238	677	Promoter (<=1kb)	90228951	90284308	55358	-	0
Wnt1	15	98797562	98798362	801	73	5.99675	454	Distal Intergenic	98789857	98793837	3981	+	7705
Scn8a	15	100870937	100872004	1068	70	6.45436	176	Promoter (<=1kb)	100870945	101041693	170749	+	0
Acy1	9	106437984	106438532	549	96	8.04777	371	Promoter (<=1kb)	106432981	106438175	5195	-	0
Ache	5	137284142	137284662	521	72	6.12368	224	Promoter (2-3kb)	137287519	137290154	2636	+	-2857
Dlx2	2	71542996	71543268	273	65	5.6636	162	Promoter (2-3kb)	71544866	71545950	1085	-	2682
Rps6ka2	17	7169665	7170285	621	63	5.17875	215	Promoter (<=1kb)	7170115	7303315	133201	+	0
Chd1	17	15704588	15705082	495	87	6.8843	291	Promoter (<=1kb)	15704967	15772610	67644	+	0
Satb1	17	51813300	51813574	275	42	5.14047	219	Promoter (<=1kb)	51739476	51812680	73205	-	-620
Birc6	17	74527794	74528749	956	48	4.63362	287	Promoter (<=1kb)	74528295	74703356	175062	+	0
Cacna1h	17	25433855	25434366	512	27	4.085	199	Promoter (<=1kb)	25431839	25433783	1945	-	-72
Wac	18	7868558	7869901	1344	69	6.42558	594	Promoter (<=1kb)	7868832	7926505	57674	+	0
Smad4	18	73703261	73703502	242	42	5.14047	114	Promoter (<=1kb)	73639009	73703780	64772	-	278
Pacs1	19	5272729	5273348	620	55	6.03583	473	Promoter (<=1kb)	5133688	5273119	139432	-	0
Smarca2	19	26604926	26605303	378	49	5.40599	183	Promoter (<=1kb)	26605050	26778275	173226	+	0
Tcf7l2	19	55742503	55742780	278	93	7.33741	150	Promoter (<=1kb)	55742468	55932209	189742	+	35
Ldb1	19	46044932	46046413	1482	31	4.3226	252	Promoter (<=1kb)	46032593	46045214	12622	-	0
Smarcc2	10	128459191	128459818	628	153	9.82841	215	Promoter (<=1kb)	128459248	128490482	31235	+	0
Agap2	10	127078888	127079305	418	47	5.26459	392	Promoter (<=1kb)	127078907	127093169	14263	+	0
Tspan4	7	141475128	141475429	302	37	4.97516	144	Promoter (<=1kb)	141475240	141493427	18188	+	0
Prkar1b	5	139072152	139072427	276	41	4.66414	134	Intron (ENSMUST00000026973/ENSMUSG00000025855, intron 4 of 10)	139062596	139112644	50049	-	40217
Tspan17	13	54788958	54790112	1155	379	17.578	312	Promoter (<=1kb)	54789377	54796776	7400	+	0
Uimc1	13	55099883	55100247	365	180	11.2663	201	Promoter (<=1kb)	55028195	55100254	72060	-	7
Vil1	1	74415139	74415501	363	131	9.55672	181	Exon (ENSMUST00000027366/ENSMUSG00000026175, exon 2 of 20)	74419053	74423018	3966	+	-3552
Rassf5	1	131244879	131245733	855	40	5.16371	461	Promoter (<=1kb)	131176410	131245258	68849	-	0
Kif5c	2	49619139	49619435	297	47	5.29924	120	Promoter (<=1kb)	49619298	49774778	155481	+	0
Stxbp1	2	32846990	32847477	488	56	5.70688	239	Promoter (<=1kb)	32787602	32847245	59644	-	0
Gpd2	2	57238060	57238554	495	19	3.66468	334	Promoter (<=1kb)	57238297	57370719	132423	+	0
Nckap1	2	80580589	80581513	925	34	4.08849	208	Promoter (<=1kb)	80500512	80581264	80753	-	0
Stk39	2	68470911	68471457	547	56	5.33044	340	Promoter (<=1kb)	68262791	68471940	209150	-	483
Map1a	2	121295316	121295643	328	39	4.89161	165	Promoter (<=1kb)	121295454	121309438	13985	+	0
Gnas	2	174329900	174330839	940	90	6.84411	728	Promoter (<=1kb)	174330006	174346744	16739	+	0
Ash1l	3	88950247	88951144	898	60	5.98251	409	Promoter (<=1kb)	88950622	89079375	128754	+	0
Lrba	3	86223934	86225162	1229	34	4.7121	644	Promoter (<=1kb)	86224680	86746712	522033	+	0
Cpt2	4	107923429	107923844	416	120	8.56745	208	Promoter (<=1kb)	107903981	107923610	19630	-	0
Ephb2	4	136835157	136835591	435	23	4.22485	280	Promoter (<=1kb)	136654646	136835843	181198	-	252
Casz1	4	148903088	148903418	331	19	3.85535	75	Promoter (1-2kb)	148901149	148932896	31748	+	1939
Ski	4	155150688	155150934	247	26	3.99783	103	Distal Intergenic	155154075	155188296	34222	-	37362
Actb	5	142924088	142924565	478	71	5.45132	280	Distal Intergenic	142903115	142906754	3640	-	-17334
Cdk8	5	146260958	146261401	444	228	2.99761	225	Intron (ENSMUST00000162494/ENSMUSG00000029635, intron 2 of 11)	146257793	146259987	2195	+	3165
Auts2	5	131537401	131537700	300	42	4.60052	125	Promoter (<=1kb)	131475328	131537970	62643	-	270
Cux1	5	136567656	136568021	366	13	3.33153	184	Promoter (<=1kb)	136482875	136567490	84616	-	-166
Rab43	6	87811384	87812091	708	93	7.33741	426	Promoter (<=1kb)	87788853	87811779	22927	-	0
Foxp1	6	99523302	99523619	318	41	4.66414	191	Promoter (<=1kb)	99435236	99522721	87486	-	-581
Slc6a1	6	114309531	114310172	642	71	6.54531	387	Exon (ENSMUST00000032454/ENSMUSG00000030310, exon 11 of 16)	114313289	114315607	2319	+	-3117
Dmpk	7	19086026	19086322	297	84	6.92978	153	Promoter (<=1kb)	19086500	19093819	7320	+	-178
Dmwd	7	19075983	19076288	306	69	6.42558	160	Promoter (<=1kb)	19076227	19082776	6550	+	0
Nova2	7	18925132	18925738	607	154	10.2497	198	Promoter (<=1kb)	18925888	18965319	39432	+	-150
Herc2	7	56050080	56050378	299	20	3.82461	70	Promoter (<=1kb)	56050196	56068032	17837	+	0
Kctd13	7	126928674	126929132	459	43	5.19962	134	Promoter (<=1kb)	126928879	126945631	16753	+	0
Pak1	7	97788294	97788617	324	36	3.92062	172	Promoter (<=1kb)	97788541	97854912	66372	+	0
Rps6ka3	X	159255239	159256326	1088	31	4.48397	381	Promoter (<=1kb)	159255782	159311525	55744	+	0
Msl3	X	168673959	168674267	309	36	5.02985	127	Promoter (<=1kb)	168654117	168673898	19782	-	-61
Ap1s2	X	163908834	163909078	245	36	5.02985	115	Promoter (<=1kb)	163909017	163933666	24650	+	0
Chrnb3	8	27362092	27362391	300	178	9.85674	139	Distal Intergenic	27368711	27399730	31020	+	-6320
Kat6a	8	22859926	22860168	243	75	6.1275	122	Promoter (<=1kb)	22859549	22943259	83711	+	377
Fgfr1	8	25519583	25519832	250	19	3.60585	221	Promoter (<=1kb)	25519837	25555729	35893	+	-5
Pik3r2	8	70776589	70776964	376	47	5.26459	194	Promoter (<=1kb)	70768176	70776713	8538	-	0
Celf6	9	59577817	59578612	796	120	8.56745	452	Promoter (<=1kb)	59577917	59607292	29376	+	0
Syncrip	9	88481462	88481898	437	109	7.56454	243	Promoter (<=1kb)	88452640	88482131	29492	-	233
Rims3	4	120854655	120855159	505	34	4.7121	401	Promoter (<=1kb)	120854816	120884444	29629	+	0
Atp1a1	3	101604015	101604494	480	34	4.7121	167	Promoter (<=1kb)	101576219	101604684	28466	-	190
Arid2	15	96286472	96288074	1603	139	8.32882	1003	Promoter (<=1kb)	96287518	96352038	64521	+	0
Egr3	14	70074809	70075583	775	96	8.04777	272	Promoter (1-2kb)	70077203	70079955	2753	+	-1620
Nrxn2	19	6503856	6504287	432	18	3.64456	66	Intron (ENSMUST00000113462/ENSMUSG00000033768, intron 17 of 22)	6497835	6544169	46335	+	6021
Exoc6b	6	85069158	85069601	444	43	5.23625	122	Promoter (<=1kb)	84618487	85069513	451027	-	0
Dnah17	11	118133562	118133934	373	44	5.09792	219	Promoter (2-3kb)	118023076	118130634	107559	-	-2928
Tspoap1	11	87764583	87764863	281	78	7.04142	150	Promoter (<=1kb)	87764731	87766395	1665	+	0
Irf2bpl	12	86883963	86884263	301	26	3.79898	228	Promoter (<=1kb)	86880701	86884798	4098	-	535
Setd5	6	113076995	113077644	650	22	3.54336	473	Promoter (<=1kb)	113077365	113107561	30197	+	0
Cmip	8	117256186	117256862	677	175	8.54496	388	Promoter (<=1kb)	117257064	117459430	202367	+	-202
Myo5a	9	75071237	75071763	527	108	8.55075	244	Promoter (<=1kb)	75071386	75218550	147165	+	0
Cacna1a	8	84600535	84600869	335	38	4.82805	174	Promoter (<=1kb)	84601431	84612080	10650	+	-562
Unc13a	8	71670801	71671124	324	62	5.48557	135	Promoter (<=1kb)	71629054	71671736	42683	-	612
Grip1	10	119454074	119454468	395	30	4.39715	207	Promoter (<=1kb)	119453830	120087260	633431	+	244
Tet3	6	83441591	83441921	331	95	6.42905	144	Promoter (<=1kb)	83362373	83441675	79303	-	0
Arhgap5	12	52503591	52504333	743	54	5.56048	166	Promoter (<=1kb)	52503972	52545639	41668	+	0
Lzts2	19	45017825	45018250	426	122	8.39456	235	Promoter (<=1kb)	45018135	45027104	8970	+	0
Klf16	10	80577117	80577942	826	188	11.1377	292	Promoter (<=1kb)	80567124	80577321	10198	-	0
Rnf38	4	44233869	44234381	513	79	5.72389	239	Promoter (<=1kb)	44152434	44233789	81356	-	-80
Card11	5	140911400	140911837	438	50	5.10625	232	Intron (ENSMUST00000085786/ENSMUSG00000036526, intron 3 of 24)	140872992	140882205	9214	-	-29195
Ago2	15	73184556	73184878	323	61	5.26013	178	Promoter (<=1kb)	73095844	73184935	89092	-	57
Ehmt1	2	24919344	24919901	558	36	3.92062	130	Promoter (<=1kb)	24789928	24919614	129687	-	0
Tns2	15	102102573	102103320	748	54	4.9679	250	Promoter (<=1kb)	102102934	102116401	13468	+	0
Apbb1	7	105581242	105581560	319	51	5.56884	129	Promoter (<=1kb)	105558484	105581278	22795	-	0
Rims2	15	39197940	39199182	1243	41	5.20315	791	Promoter (<=1kb)	39198261	39239016	40756	+	0
Serpine1	5	137088639	137088994	356	26	4.28372	123	Distal Intergenic	137070177	137072268	2092	-	-16371
Ubr5	15	38078809	38079143	335	99	7.98028	163	Promoter (<=1kb)	37967859	38078854	110996	-	0
Cib2	9	54560073	54560429	357	119	9.05374	172	Promoter (<=1kb)	54544794	54560218	15425	-	0
Ahdc1	4	133056116	133056556	441	62	5.48557	299	Intron (ENSMUST00000154646/ENSMUSG00000037692, intron 3 of 3)	133066249	133072063	5815	+	-9693
Cdon	9	35421046	35421848	803	108	8.55075	181	Promoter (<=1kb)	35421128	35455365	34238	+	0
Mpp6	6	50109962	50110711	750	24	3.87217	616	Promoter (<=1kb)	50110241	50198598	88358	+	0
Jarid2	13	44730141	44730734	594	89	7.28233	420	Promoter (<=1kb)	44730774	44920108	189335	+	-40
Cul7	17	46650285	46650748	464	49	5.63314	291	Promoter (<=1kb)	46650337	46664364	14028	+	0
Wdr26	1	181210728	181212574	1847	13	3.21452	1200	Promoter (<=1kb)	181173228	181211552	38325	-	0
Shank1	7	44310252	44311497	1246	86	7.54478	517	Promoter (<=1kb)	44310253	44360572	50320	+	0
Smurf1	5	144964822	144965821	1000	91	6.66305	371	Promoter (<=1kb)	144876495	144965839	89345	-	18
Phb	11	95645589	95646086	498	27	4.20707	151	Distal Intergenic	95666957	95680773	13817	+	-20871
Ppp1r9b	11	94990728	94991222	495	27	4.3945	110	Promoter (<=1kb)	94991035	95006899	15865	+	0
Prex1	2	166713761	166714112	352	118	6.4575	152	Promoter (<=1kb)	166566342	166713832	147491	-	0
Slc7a5	8	121906929	121908116	1188	60	5.60059	156	Promoter (<=1kb)	121881150	121907694	26545	-	0
Lrp1	10	127621356	127622009	654	146	10.0097	471	Promoter (<=1kb)	127587627	127621148	33522	-	-208
Akap9	5	3928030	3928750	721	65	6.53881	183	Promoter (<=1kb)	3928054	3954765	26712	+	0
Hmgn1	16	96127753	96128200	448	73	5.99675	164	Promoter (<=1kb)	96120618	96127729	7112	-	-24
Spen	4	141538522	141539136	615	84	6.71835	258	Promoter (<=1kb)	141467890	141538597	70708	-	0
Atp1a3	7	24998228	24998484	257	31	4.69428	66	Intron (ENSMUST00000102858/ENSMUSG00000040907, intron 6 of 21)	24978167	25005895	27729	-	7411
Iqsec2	X	152144134	152144382	249	36	5.02985	102	Promoter (<=1kb)	152144268	152225235	80968	+	0
Yeats2	16	20140928	20141275	348	78	5.30437	160	Promoter (<=1kb)	20141063	20232573	91511	+	0
Cdk13	13	17803298	17803539	242	35	4.9573	118	Promoter (<=1kb)	17766233	17803468	37236	-	0
Katnal1	5	148928773	148929131	359	104	6.54158	146	Promoter (<=1kb)	148885726	148929000	43275	-	0
Ago1	4	126468628	126469018	391	81	6.98167	218	Promoter (<=1kb)	126435012	126468583	33572	-	-45
Sox5	6	144329369	144329636	268	48	4.99729	158	Intron (ENSMUST00000141102/ENSMUSG00000041540, intron 4 of 13)	144154829	144209568	54740	-	-119801
Bicdl1	5	115731964	115732750	787	122	7.08672	301	Promoter (<=1kb)	115648175	115731621	83447	-	-343
Tcf20	15	82898786	82899843	1058	138	8.5952	840	Promoter (<=1kb)	82856908	82899811	42904	-	0
Fam92b	8	120184442	120184777	336	58	5.4169	152	Intron (ENSMUST00000127664/ENSMUSG00000092329, intron 1 of 15)	120166397	120177466	11070	-	-6976
Setd1a	7	127777474	127777929	456	38	5.01176	207	Promoter (<=1kb)	127777695	127778565	871	+	0
Dlgap3	4	127168375	127168666	292	90	6.84411	116	Promoter (<=1kb)	127169204	127237022	67819	+	-538
Sin3a	9	57076779	57077064	286	55	6.03583	176	Promoter (<=1kb)	57076628	57095403	18776	+	151
Hectd4	5	121220139	121220560	422	113	8.09937	225	Promoter (<=1kb)	121220219	121368577	148359	+	0
Disc1	8	125054285	125054655	371	71	6.05326	206	Promoter (<=1kb)	125054230	125261148	206919	+	55
Fbrsl1	5	110448423	110449019	597	65	5.6636	195	Promoter (<=1kb)	110361754	110448503	86750	-	0
Wdfy3	5	102069028	102070152	1125	46	5.04303	909	Promoter (<=1kb)	101832956	102069921	236966	-	0
Cnr1	4	33924585	33924986	402	45	5.53284	203	Promoter (<=1kb)	33924593	33935316	10724	+	0
Setd2	9	110532120	110532602	483	34	4.58953	198	Promoter (<=1kb)	110532597	110618633	86037	+	0
Trrap	5	144767853	144768337	485	45	3.9974	247	Promoter (<=1kb)	144768092	144787907	19816	+	0
Eif4g1	16	20674003	20674403	401	31	4.48397	233	Promoter (<=1kb)	20674111	20678674	4564	+	0
Plaur	7	24461116	24461442	327	51	5.56884	143	Promoter (1-2kb)	24462484	24475967	13484	+	-1042
Prr12	7	45052955	45053394	440	67	6.47385	199	Promoter (<=1kb)	45027563	45052881	25319	-	-74
Nipa1	7	56019547	56019788	242	45	5.53284	185	Promoter (<=1kb)	55977567	56019954	42388	-	166
Gphn	12	78226319	78226725	407	16	3.66871	107	Promoter (<=1kb)	78226379	78684772	458394	+	0
Slc29a4	5	142701301	142702316	1016	84	5.46603	905	Promoter (<=1kb)	142702101	142722490	20390	+	0
Prkca	11	108343952	108344373	422	85	6.75908	201	Promoter (<=1kb)	107933387	108343928	410542	-	-24
Adnp	2	168206285	168207013	729	59	5.73692	607	Promoter (<=1kb)	168180986	168206922	25937	-	0
Cacna1c	6	119108840	119109081	242	15	3.69935	71	Promoter (<=1kb)	118593647	119108573	514927	-	-267
Ywhag	5	135946774	135947060	287	65	5.6636	146	Distal Intergenic	135930685	135934616	3932	-	-12158
Nlgn2	11	69834017	69834351	335	29	4.52287	198	Promoter (<=1kb)	69827739	69834259	6521	-	0
Asap2	12	21111490	21112035	546	104	7.79636	177	Promoter (<=1kb)	21111748	21270171	158424	+	0
Brsk2	7	141950155	141950417	263	13	3.44215	249	Promoter (<=1kb)	141950086	142004247	54162	+	69
Cdh22	2	165233936	165235220	1285	99	7.7107	450	Promoter (<=1kb)	165111507	165234853	123347	-	0
Tanc2	11	105590039	105590383	345	31	4.3226	157	Promoter (<=1kb)	105589991	105929304	339314	+	48
Plxnb1	9	109095134	109096020	887	123	9.05642	359	Promoter (<=1kb)	109095389	109119917	24529	+	0
Exoc6	19	37550507	37550831	325	45	5.16331	172	Promoter (<=1kb)	37550418	37683245	132828	+	89
Ep300	15	81585207	81586449	1243	48	5.13258	577	Promoter (<=1kb)	81585351	81588347	2997	+	0
Nsd2	5	33821076	33821522	447	88	7.45435	224	Promoter (<=1kb)	33820829	33846182	25354	+	247
Phf21a	2	92183131	92183817	687	97	7.86111	210	Promoter (<=1kb)	92184106	92361829	177724	+	-289
Syt17	7	118447637	118448446	810	56	5.33044	283	Promoter (<=1kb)	118380720	118448219	67500	-	0
Memo1	17	74294376	74294714	339	31	4.48397	205	Promoter (<=1kb)	74200702	74294790	94089	-	76
Thra	11	98750516	98751714	1199	30	3.69	105	Promoter (1-2kb)	98753586	98768403	14818	+	-1872
Kcnc1	7	46396176	46396713	538	56	5.33044	303	Promoter (<=1kb)	46396497	46433354	36858	+	0
Ppp2r5d	17	46704564	46704957	394	58	6.05666	203	Promoter (<=1kb)	46682991	46705002	22012	-	45
Casc4	2	121866677	121867250	574	79	6.88465	263	Promoter (<=1kb)	121866970	121936205	69236	+	0
Slc38a10	11	120168088	120168407	320	51	5.35445	155	Distal Intergenic	120123844	120151346	27503	-	-16742
Rai1	11	60104875	60105917	1043	45	3.9974	612	Promoter (<=1kb)	60105013	60199195	94183	+	0
Ica1	6	8777809	8778453	645	69	6.36591	254	Promoter (<=1kb)	8630527	8778154	147628	-	0
Mapk3	7	126759384	126759892	509	82	6.3299	214	Promoter (<=1kb)	126759601	126764845	5245	+	0
Clip2	5	134551781	134552597	817	56	5.33044	544	Promoter (<=1kb)	134489383	134552434	63052	-	0
Macrod2	2	140395051	140395878	828	165	10.2809	268	Promoter (<=1kb)	140395309	142392966	1997658	+	0
Epc2	2	49451470	49451856	387	65	5.6636	178	Promoter (<=1kb)	49451486	49551948	100463	+	0
Arid1b	17	4995234	4995581	348	19	3.92719	153	Promoter (<=1kb)	4995074	5347656	352583	+	160
Ahnak	19	8990055	8990533	479	81	6.98167	172	Promoter (<=1kb)	8989284	9076919	87636	+	771
Scn9a	2	66634661	66634939	279	51	5.56884	153	Promoter (<=1kb)	66483117	66634653	151537	-	-8
Galnt2	8	124231101	124231659	559	121	7.50958	145	Promoter (<=1kb)	124231391	124345722	114332	+	0

## Sheet: 1b
The list of transcriptional factors targeted by KLF7, related to Figure 1
gene Name	Chromosome	start	end	width	score	fold change	peak summit	annotation	geneStart	geneEnd	gene Length	gene Strand	distance To TSS
Lhx2	2	38350896	38351832	937	34	4.7121	499	Promoter (<=1kb)	38351768	38354631	2864	+	0
Pparg	6	115360842	115361108	267	49	5.63314	134	Promoter (<=1kb)	115360951	115490399	129449	+	0
Tcf7	11	52282958	52283552	595	113	8.09937	413	Promoter (<=1kb)	52253236	52283014	29779	-	0
Zfp512b	2	181592139	181592906	768	73	5.99675	558	Promoter (<=1kb)	181582103	181592803	10701	-	0
Mxd1	6	86668751	86669459	709	39	4.89161	219	Promoter (<=1kb)	86647042	86669161	22120	-	0
Dlx3	11	95130743	95130984	242	43	5.40973	107	Distal Intergenic	95120119	95125296	5178	+	10624
Nfix	8	84707561	84708102	542	100	6.99621	326	Promoter (<=1kb)	84704712	84707716	3005	-	0
Nr2f6	8	71382134	71382453	320	19	3.66468	154	Promoter (<=1kb)	71374127	71381960	7834	-	-174
Foxj2	6	122819646	122820263	618	31	4.3226	481	Promoter (<=1kb)	122819914	122845366	25453	+	0
Stat5a	11	100860364	100860692	329	42	4.76584	80	Promoter (<=1kb)	100860484	100885168	24685	+	0
Pax3	1	78217559	78217927	369	146	9.37558	180	Distal Intergenic	78101270	78197134	95865	-	-20425
Cic	7	25281797	25282859	1063	104	6.54158	747	Promoter (<=1kb)	25282179	25294145	11967	+	0
Zfp592	7	80993245	80994261	1017	60	5.99721	841	Promoter (<=1kb)	80993681	81045164	51484	+	0
Ctcf	8	105635984	105637483	1500	169	9.32827	238	Promoter (<=1kb)	105636568	105681647	45080	+	0
Tfap4	16	4560444	4560954	511	62	6.15231	363	Promoter (<=1kb)	4544661	4559854	15194	-	-590
Ncoa2	1	13372663	13374410	1748	204	11.1603	469	Promoter (<=1kb)	13139159	13374083	234925	-	0
Zbtb17	4	141444717	141445170	454	106	7.64922	252	Promoter (<=1kb)	141444706	141459329	14624	+	11
Vax1	19	59166266	59166596	331	14	3.50712	194	Promoter (<=1kb)	59166598	59166980	383	-	384
Kmt2b	7	30588787	30589044	258	70	6.49952	120	Promoter (<=1kb)	30568858	30588726	19869	-	-61
Pknox1	17	31564238	31565123	886	264	13.4519	286	Promoter (<=1kb)	31564749	31605481	40733	+	0
Nfib	4	82504325	82504645	321	16	3.27079	179	Promoter (<=1kb)	82290173	82505308	215136	-	663
Pou6f1	15	100599240	100600107	868	42	4.15125	393	Promoter (<=1kb)	100575318	100599984	24667	-	0
Zfp651	9	121760206	121760624	419	69	6.42558	272	Promoter (<=1kb)	121760033	121771742	11710	+	173
Prdm15	16	97851080	97852213	1134	50	5.10625	361	Promoter (<=1kb)	97791467	97851227	59761	-	0
Camta1	4	151862438	151862778	341	63	5.76346	142	Promoter (<=1kb)	151059525	151861876	802352	-	-562
Hivep2	10	13965790	13966101	312	56	5.70688	152	Promoter (<=1kb)	13966075	14150589	184515	+	0
Srf	17	46555199	46555635	437	31	4.48397	335	Promoter (<=1kb)	46548329	46556175	7847	-	540
E2f3	13	29984272	29985075	804	51	5.56884	407	Promoter (<=1kb)	29906575	29984391	77817	-	0
Etv4	11	101784426	101785215	790	58	5.21392	143	Promoter (<=1kb)	101773692	101784861	11170	-	0
Sp2	11	96976951	96977815	865	224	10.994	412	Promoter (<=1kb)	96953341	96977711	24371	-	0
Hey2	10	30842598	30843269	672	163	10.1854	223	Promoter (<=1kb)	30832359	30842801	10443	-	0
Arid5b	10	68276875	68277116	242	52	5.6726	115	Promoter (1-2kb)	68096016	68278721	182706	-	1605
Nfyb	10	82763285	82763672	388	45	5.53284	157	Promoter (<=1kb)	82752416	82763663	11248	-	0
Rel	11	23770860	23771561	702	66	6.19607	162	Promoter (<=1kb)	23736847	23770970	34124	-	0
Klf11	12	24650975	24651584	610	97	7.04053	299	Promoter (<=1kb)	24651274	24662789	11516	+	0
Nr1d1	11	98773699	98773988	290	81	6.75202	140	Promoter (1-2kb)	98767932	98775333	7402	-	1345
Stat5b	11	100850111	100850640	530	50	4.90722	155	Promoter (<=1kb)	100798667	100850538	51872	-	0
Npas3	12	53252664	53253381	718	63	6.44449	166	Promoter (<=1kb)	53253025	53501176	248152	+	0
Fos	12	85472065	85472421	357	42	5.09273	207	Promoter (1-2kb)	85473890	85477273	3384	+	-1469
Nr1d2	14	18238465	18239473	1009	79	6.85396	746	Promoter (<=1kb)	18204054	18239127	35074	-	0
Ppara	15	85735291	85735824	534	168	10.1908	235	Promoter (<=1kb)	85735564	85802163	66600	+	0
Tef	15	81810748	81811289	542	141	8.74694	228	Promoter (<=1kb)	81811046	81821256	10211	+	0
Srebf2	15	82147029	82147481	453	191	9.99458	200	Promoter (<=1kb)	82147181	82205379	58199	+	0
Zbtb20	16	42875877	42876359	483	109	7.56454	198	Promoter (<=1kb)	42875881	43463175	587295	+	0
Zfp641	15	98296017	98296361	345	27	4.085	111	Promoter (<=1kb)	98285585	98296161	10577	-	0
Nr4a1	15	101253872	101254610	739	127	6.68812	274	Promoter (<=1kb)	101254269	101274795	20527	+	0
Gtf2ird1	5	134410103	134410768	666	46	5.23039	163	Intron (ENSMUST00000111244/ENSMUSG00000023079, intron 4 of 29)	134390842	134415256	24415	-	4488
Dlx2	2	71542996	71543268	273	65	5.6636	162	Promoter (2-3kb)	71544866	71545950	1085	-	2682
Tfeb	17	47737661	47738514	854	101	5.59636	621	Promoter (<=1kb)	47737928	47792415	54488	+	0
Foxp4	17	47923668	47924748	1081	74	6.78431	608	Promoter (<=1kb)	47867133	47924645	57513	-	0
E4f1	17	24455053	24455578	526	40	5.16371	146	Promoter (<=1kb)	24443778	24455286	11509	-	0
Mbd2	18	70568068	70568564	497	109	8.13907	233	Promoter (<=1kb)	70568189	70626131	57943	+	0
Smad4	18	73703261	73703502	242	42	5.14047	114	Promoter (<=1kb)	73639009	73703780	64772	-	278
Esrra	19	6921503	6922188	686	100	6.99621	500	Promoter (<=1kb)	6910977	6921808	10832	-	0
Hhex	19	37434618	37435601	984	34	4.08849	859	Promoter (<=1kb)	37434810	37440731	5922	+	0
Mxi1	19	53310461	53310952	492	79	6.88465	316	Promoter (<=1kb)	53310506	53375810	65305	+	0
Lbx1	19	45235094	45235335	242	75	7.0418	136	Promoter (<=1kb)	45232684	45235812	3129	-	477
Nfkb2	19	46305530	46305955	426	109	7.56454	194	Promoter (<=1kb)	46305695	46312090	6396	+	0
Sp4	12	118300968	118301739	772	142	10.0597	483	Promoter (<=1kb)	118234933	118301370	66438	-	0
Zfp202	9	40192418	40192823	406	75	7.0418	196	Promoter (<=1kb)	40192329	40213189	20861	+	89
Bach1	16	87698700	87699141	442	49	4.38187	232	Promoter (<=1kb)	87698945	87733346	34402	+	0
Mybl1	1	9699876	9700785	910	112	8.04675	254	Promoter (<=1kb)	9667415	9700209	32795	-	0
Pou2f1	1	166002549	166003664	1116	128	8.51936	937	Promoter (<=1kb)	165865154	166002678	137525	-	0
Batf3	1	191098008	191098920	913	86	5.535	408	Promoter (<=1kb)	191098325	191108943	10619	+	0
Creb3l1	2	92024161	92024410	250	33	4.33099	144	Promoter (<=1kb)	91982328	92024502	42175	-	92
E2f1	2	154569284	154570183	900	143	8.90413	665	Promoter (<=1kb)	154559407	154569892	10486	-	0
Zbtb46	2	181458622	181459712	1091	73	6.4795	513	Promoter (<=1kb)	181387762	181459426	71665	-	0
Zbtb7b	3	89394460	89395146	687	51	5.56884	209	Promoter (<=1kb)	89392513	89394776	2264	-	0
Dmbx1	4	115962953	115963313	361	45	5.53284	175	Distal Intergenic	115915120	115939926	24807	-	-23027
Hes3	4	152286169	152286599	431	33	4.33099	308	Promoter (2-3kb)	152286888	152288605	1718	-	2006
Fosl2	5	32134986	32135887	902	32	4.5743	789	Promoter (<=1kb)	32135801	32157842	22042	+	0
Klf3	5	64811439	64811887	449	16	3.62104	90	Promoter (<=1kb)	64812339	64829482	17144	+	-452
Clock	5	76304161	76304674	514	126	8.41414	329	Promoter (<=1kb)	76212177	76304548	92372	-	0
Rest	5	77265162	77266515	1354	65	5.30218	843	Promoter (<=1kb)	77265491	77286432	20942	+	0
Kdm2b	5	122900268	122900648	381	88	7.21469	188	Promoter (<=1kb)	122870668	122900355	29688	-	0
Irf5	6	29526518	29527135	618	118	6.63745	174	Promoter (<=1kb)	29526625	29537319	10695	+	0
Foxp1	6	99523302	99523619	318	41	4.66414	191	Promoter (<=1kb)	99435236	99522721	87486	-	-581
Nr2f2	7	70361690	70362089	400	46	5.3881	236	Promoter (1-2kb)	70351944	70360593	8650	-	-1097
Mef2a	7	67372503	67373548	1046	81	6.98167	155	Promoter (<=1kb)	67231163	67372858	141696	-	0
Maz	7	127027163	127027493	331	105	8.14117	154	Promoter (<=1kb)	127025887	127027037	1151	-	-126
Fbxl19	7	127746126	127746696	571	41	4.66414	131	Promoter (<=1kb)	127746775	127768928	22154	+	-79
Pou4f2	8	78436555	78436811	257	67	6.23768	115	Promoter (<=1kb)	78433010	78436645	3636	-	0
Zfp821	8	109705441	109706305	865	56	5.4992	731	Promoter (<=1kb)	109705546	109724932	19387	+	0
Cbfb	8	105170359	105171050	692	267	12.8315	405	Promoter (<=1kb)	105170674	105217989	47316	+	0
Heyl	4	123233559	123233857	299	42	5.14047	149	Promoter (<=1kb)	123233853	123240659	6807	+	0
Nfatc1	18	80712712	80713239	528	45	5.53284	380	Promoter (<=1kb)	80606205	80713071	106867	-	0
Zfp7	15	76879155	76879518	364	46	5.23039	231	Promoter (<=1kb)	76879259	76892395	13137	+	0
Foxn3	12	99392691	99393115	425	34	4.08849	229	Promoter (<=1kb)	99195094	99393072	197979	-	0
Egr3	14	70074809	70075583	775	96	8.04777	272	Promoter (1-2kb)	70077203	70079955	2753	+	-1620
Scx	15	76461346	76461920	575	50	5.28913	252	Intron (ENSMUST00000023217/ENSMUSG00000022557, intron 3 of 15)	76457520	76459449	1930	+	3826
Jdp2	12	85598943	85599311	369	54	5.40324	180	Promoter (<=1kb)	85599027	85639878	40852	+	0
Pbx2	17	34590621	34590888	268	24	4.25712	132	Promoter (<=1kb)	34591266	34596607	5342	+	-378
Tet3	6	83441591	83441921	331	95	6.42905	144	Promoter (<=1kb)	83362373	83441675	79303	-	0
Foxn2	17	88440295	88441029	735	82	6.3299	163	Promoter (<=1kb)	88440711	88490533	49823	+	0
Zbtb7a	10	81135274	81135616	343	146	9.37558	156	Promoter (<=1kb)	81135220	81144496	9277	+	54
Lin54	5	100500567	100500887	321	54	5.16289	174	Promoter (<=1kb)	100441918	100500592	58675	-	0
Klf16	10	80577117	80577942	826	188	11.1377	292	Promoter (<=1kb)	80567124	80577321	10198	-	0
Gatad2a	8	69974288	69974659	372	123	6.9118	145	Promoter (<=1kb)	69908656	69974271	65616	-	-17
Ovol2	2	144331042	144331283	242	26	4.28372	118	Promoter (<=1kb)	144317777	144331326	13550	-	43
Klf10	15	38299035	38300133	1099	191	11.0061	455	Promoter (<=1kb)	38294416	38299082	4667	-	0
Zbtb42	12	112678642	112679132	491	79	6.85396	139	Promoter (<=1kb)	112678828	112682747	3920	+	0
Rara	11	98963463	98963944	482	38	4.68281	110	Intron (ENSMUST00000107474/ENSMUSG00000037992, intron 2 of 8)	98960412	98974942	14531	+	3051
Sgsm2	11	74896405	74897294	890	131	8.99582	448	Promoter (<=1kb)	74849261	74897060	47800	-	0
Egr1	18	34860317	34861042	726	48	4.99729	219	Promoter (<=1kb)	34861207	34864956	3750	+	-165
Tfdp1	8	13338920	13339481	562	167	8.89433	179	Promoter (<=1kb)	13339326	13370546	31221	+	0
Sp6	11	97018627	97018889	263	74	6.52214	132	Promoter (<=1kb)	97018733	97024731	5999	+	0
Nfe2l1	11	96823749	96824015	267	54	5.40324	118	Promoter (<=1kb)	96817414	96824013	6600	-	0
Gmeb2	2	181287401	181288027	627	82	6.83974	224	Promoter (<=1kb)	181255938	181288016	32079	-	0
Pbx3	2	34372108	34372901	794	87	6.45361	168	Promoter (<=1kb)	34171723	34372044	200322	-	-64
Rbpj	5	53590267	53590715	449	41	4.36106	54	Promoter (<=1kb)	53590368	53657362	66995	+	0
Hey1	3	8667008	8667747	740	60	5.98251	203	Promoter (<=1kb)	8663359	8667256	3898	-	0
Pogk	1	166409288	166409994	707	169	8.44955	283	Promoter (<=1kb)	166384622	166409782	25161	-	0
Erf	7	25249497	25249738	242	70	5.80825	109	Promoter (<=1kb)	25245447	25250730	5284	-	992
Sox5	6	144329369	144329636	268	48	4.99729	158	Intron (ENSMUST00000141102/ENSMUSG00000041540, intron 4 of 13)	144154829	144209568	54740	-	-119801
Dmtf1	5	9161265	9161936	672	69	6.62219	536	Promoter (<=1kb)	9118801	9161776	42976	-	0
Hic1	11	75168111	75168997	887	80	7.14981	508	Promoter (<=1kb)	75167153	75168146	994	-	0
Zbtb37	1	161034380	161035087	708	91	7.41802	173	Promoter (<=1kb)	161002922	161034849	31928	-	0
Dnajc21	15	10470080	10470362	283	42	4.15125	124	Promoter (<=1kb)	10446756	10470516	23761	-	154
Zbtb7c	18	75819771	75820284	514	86	7.54478	211	Promoter (<=1kb)	75820178	76148561	328384	+	0
Zfp574	7	25072643	25073281	639	34	4.7121	470	Promoter (<=1kb)	25072646	25077375	4730	+	0
Zfp423	8	87958315	87959139	825	33	4.33099	281	Promoter (<=1kb)	87661810	87959595	297786	-	456
Hmga1	17	27555451	27555721	271	16	3.27079	246	Promoter (<=1kb)	27556497	27562846	6350	+	-776
Mafa	15	75748146	75748612	467	79	6.13093	248	Promoter (<=1kb)	75745490	75748228	2739	-	0
Tshz2	2	169857187	169857508	322	54	5.94876	152	Intron (ENSMUST00000109159/ENSMUSG00000047907, intron 1 of 2)	169884893	170071816	186924	+	-27385
Scrt1	15	76521656	76522813	1158	60	5.99721	617	Promoter (<=1kb)	76516203	76522499	6297	-	0
Foxo3	10	42276375	42277025	651	129	8.28497	416	Promoter (<=1kb)	42181841	42276752	94912	-	0
Zfp710	7	80027020	80027388	369	173	10.8549	162	Promoter (<=1kb)	80027814	80081169	53356	+	-426
Zfpm1	8	122284221	122284900	680	91	6.69789	226	Promoter (2-3kb)	122282141	122337251	55111	+	2080
Zbtb14	17	69383339	69383718	380	100	6.99621	183	Promoter (<=1kb)	69383319	69390750	7432	+	20
Zbtb12	17	34893977	34895079	1103	42	5.14047	559	Promoter (<=1kb)	34894559	34896867	2309	+	0
Adnp	2	168206285	168207013	729	59	5.73692	607	Promoter (<=1kb)	168180986	168206922	25937	-	0
Mafg	11	120632779	120633644	866	33	4.33099	514	Promoter (<=1kb)	120625117	120633600	8484	-	0
Sox12	2	152397869	152398317	449	51	5.35445	290	Promoter (<=1kb)	152393611	152398063	4453	-	0
Zfp217	2	170130830	170131668	839	65	5.6636	407	Promoter (<=1kb)	170108643	170131220	22578	-	0
Repin1	6	48593506	48593964	459	71	6.54531	309	Promoter (<=1kb)	48593883	48597387	3505	+	0
Junb	8	84976060	84977029	970	146	9.37558	184	Promoter (<=1kb)	84974484	84976542	2059	-	0
2700081O15Rik	19	7417827	7418256	430	33	4.33099	151	Promoter (<=1kb)	7417625	7425904	8280	+	202
Kdm2a	19	4396488	4397608	1121	40	5.16371	158	Promoter (<=1kb)	4316170	4397077	80908	-	0
Nfic	10	81424112	81424478	367	35	4.76631	232	Promoter (2-3kb)	81399138	81427114	27977	-	2636
Fev	1	74882064	74882457	394	91	6.66305	199	Promoter (2-3kb)	74882407	74884608	2202	-	2151
Cebpb	2	167687749	167688056	308	40	4.95686	168	Promoter (<=1kb)	167688915	167690418	1504	+	-859
Usf2	7	30956112	30956639	528	35	4.42542	402	Promoter (<=1kb)	30945252	30956176	10925	-	0
Nrf1	6	30047803	30048220	418	70	5.80825	211	Promoter (<=1kb)	30047988	30153458	105471	+	0
Thra	11	98750516	98751714	1199	30	3.69	105	Promoter (1-2kb)	98753586	98768403	14818	+	-1872
Zfp516	18	82914078	82915000	923	78	6.98845	455	Promoter (<=1kb)	82914632	83005314	90683	+	0
Zfp341	2	154613246	154613859	614	119	7.66251	342	Promoter (<=1kb)	154613297	154646821	33525	+	0
Tgif2	2	156839809	156840544	736	112	7.48917	256	Promoter (<=1kb)	156840007	156855570	15564	+	0
Zbtb18	1	177442867	177443185	319	23	3.89443	104	Promoter (<=1kb)	177443216	177447096	3881	+	-31
Zfp69	4	120951541	120951953	413	75	7.0418	201	Promoter (<=1kb)	120930137	120951699	21563	-	0
Gbx1	5	24526729	24527106	378	83	7.13242	149	Promoter (<=1kb)	24502757	24527202	24446	-	96
Insm1	2	146221541	146222101	561	41	4.66414	128	Promoter (<=1kb)	146221921	146225020	3100	+	0
Zfp467	6	48444057	48444390	334	70	6.45436	169	Promoter (<=1kb)	48427697	48444036	16340	-	-21
Zbtb34	2	33431017	33431314	298	81	6.98167	163	Promoter (<=1kb)	33411919	33431317	19399	-	3
Jund	8	70696518	70696861	344	102	7.14876	159	Promoter (2-3kb)	70698949	70700616	1668	+	-2088
Zfp777	6	48047411	48047866	456	51	4.19727	217	Promoter (<=1kb)	48044445	48047794	3350	-	0
Klf12	14	100284697	100285110	414	65	6.53881	173	Promoter (<=1kb)	99870632	100284679	414048	-	-18
Zfp703	8	26976648	26977300	653	150	7.90442	354	Promoter (<=1kb)	26977325	26978672	1348	+	-25
