# Supplementary material for: Krüppel-like Transcription Factor 7 Is a Causal Gene in Autism Development
Source: Int J Mol Sci. 2022 Mar 21;23(6):3376. doi: 10.3390/ijms23063376 (PMC8949233; doi:10.3390/ijms23063376)
Supplement: Supplementary file 1 [file ijms-23-03376-s001.zip › Supplemental_Table_S2.xlsx]

## Sheet: Sheet1
The list of dysregulated ASD risk genes in KLF7+/- mice model, related to Figure 3
Symbol	GeneID	Length	wt Expression	KLF7+/-Expression	log2FoldChange(KLF7_Heko_N/KLF7_Hewt_N)	FDR	Up/Down-Regulation(KLF7_Heko_N/KLF7_Hewt_N)	Pvalue
En2	13799	3537	0.26	60.88	7.87131	0	Up	0
Ntrk1	18211	2606	0.01	0.55	5.78136	0.000199545	Up	6.3e-05
Vwa7	27762	4809	0.24	9.31	5.27767	5.03e-129	Up	1.71e-130
Grid2	14804	3024	1.36	47.11	5.11435	0	Up	0
P2rx5	94045	2293	0.05	0.96	4.26303	2.13e-05	Up	5.98e-06
Itpr1	16438	9840	20.72	379.07	4.19337	0	Up	0
Ctnna3	216033	3609	0.22	2.71	3.62272	2.82e-21	Up	3.63e-22
Cnr1	12801	5807	5.84	71.68	3.61753	0	Up	0
Ephb2	13844	10926	0.48	5.41	3.49452	1.79e-117	Up	6.71e-119
Cadps2	320405	3736	5.9	56.19	3.25153	0	Up	0
Ebf3	13593	4908	0.8	7.48	3.22497	5.42e-68	Up	3.1e-69
Hsd11b1	15483	1355	3.61	29.79	3.04476	8.63e-63	Up	5.29e-64
Camk4	12326	12331	6.82	54.91	3.00923	0	Up	0
Cntn6	53870	3613	2.39	19.2	3.00602	1.23e-115	Up	4.67e-117
Chd7	320790	11402	4.34	34	2.96977	0	Up	0
Slc22a15	242126	6641	0.79	5.43	2.78103	6.22e-57	Up	4.13e-58
Esrrb	26380	4208	0.28	1.79	2.67646	9.92e-12	Up	1.79e-12
Megf11	214058	12025	5.03	31.76	2.65858	0	Up	0
Htr1b	15551	1161	0.78	4.86	2.63941	2.11e-08	Up	4.64e-09
Rpl10	110954	798	6.51	39.31	2.59417	1.12e-37	Up	1e-38
Grid2ip	170935	8694	4.52	27.07	2.5823	0	Up	0
Ppp1r1b	19049	2017	15.6	91.5	2.55223	1.44e-245	Up	2.58e-247
Kif5c	16574	6867	29.06	151.61	2.38326	0	Up	0
Tdo2	56720	2425	1.31	6.74	2.36318	5.1e-17	Up	7.51e-18
Gabbr2	242425	3998	13.17	67.12	2.34949	0	Up	0
Rora	19883	10265	7.24	35.46	2.29213	0	Up	0
Grik4	110637	3488	1.37	6.22	2.18274	9.26e-26	Up	1.07e-26
Magel2	27385	4662	0.22	0.99	2.16993	3.15e-06	Up	8.12e-07
Msx2	17702	2162	0.83	3.54	2.09257	6.38e-09	Up	1.35e-09
Nfix	18032	5691	17.58	71.98	2.03366	0	Up	0
Ptchd1	211612	6489	1.72	6.99	2.02288	2.32e-49	Up	1.68e-50
Dusp15	252864	2745	3.22	12.98	2.01116	6.45e-38	Up	5.73e-39
Slc7a3	11989	2304	1.11	4.15	1.90255	5.2e-10	Up	1.03e-10
Scn9a	20274	9810	0.88	3.26	1.8893	3.59e-32	Up	3.52e-33
Brsk2	75770	4605	14.69	53.19	1.85632	4.51e-262	Up	7.51e-264
Slc24a2	76376	10556	12.35	44.42	1.8467	0	Up	0
Cacna1a	12286	8354	27.01	96.85	1.84226	0	Up	0
Rims1	116837	5442	13.46	48.02	1.83496	1.31e-261	Up	2.2e-263
Galnt13	271786	7409	4.16	14.77	1.82801	3.38e-90	Up	1.57e-91
Nfia	18027	9303	2.82	9.96	1.82045	1.95e-89	Up	9.14e-91
Apba2	11784	3611	17.17	58.71	1.77372	1.12e-185	Up	2.74e-187
Rassf5	54354	3398	2.45	8.23	1.74811	6.53e-25	Up	7.69e-26
Fga	14161	2649	7.29	24.39	1.7423	1.24e-55	Up	8.35e-57
Myo5c	208943	6733	0.19	0.63	1.72935	0.000161586	Up	5.03e-05
Sspo	243369	15586	0.07	0.23	1.71621	0.000455153	Up	0.000150398
Kcnc1	16502	5481	59.11	194.2	1.71607	0	Up	0
Nuak1	77976	5032	6.72	21.55	1.68115	4.04e-90	Up	1.88e-91
Ninl	78177	5104	0.88	2.8	1.66985	1.98e-12	Up	3.47e-13
Tspan4	64540	1806	13.75	42.64	1.63278	2.51e-92	Up	1.14e-93
Hcn1	15165	7911	4.75	14.68	1.62785	4.14e-93	Up	1.87e-94
Cacna2d3	12294	3714	4.76	14.15	1.57177	7.3e-40	Up	6.22e-41
Adrb2	11555	2269	0.65	1.89	1.53987	0.000732012	Up	0.00024896
Lamb1	16777	5778	2.02	5.87	1.53901	1.72e-25	Up	2e-26
Nckap5	210356	4661	0.18	0.52	1.53051	0.00123284	*	0.00043308
Asap2	211914	5598	5.36	15.16	1.49996	1.79e-59	Up	1.15e-60
Ntrk3	18213	6628	18.25	51.51	1.49696	0	Up	0
Aff2	14266	4486	1.08	3.02	1.48352	3.75e-10	Up	7.36e-11
Hydin	244653	15783	0.27	0.75	1.47393	4.33e-09	Up	9.04e-10
Astn2	56079	4799	11.33	31.41	1.47108	9.02e-104	Up	3.73e-105
Shank3	58234	6206	18.66	51.51	1.4649	0	Up	0
Dst	13518	17305	20.62	56.37	1.45088	0	Up	0
Abca7	27403	6739	7.34	19.85	1.43529	2.04e-89	Up	9.58e-91
Slc29a4	243328	2942	6.05	16.35	1.43428	2.34e-31	Up	2.33e-32
Dock4	238130	9084	7.82	21.01	1.42584	2.33e-115	Up	8.91e-117
Pcdha8	353235	5242	0.28	0.75	1.42146	0.00157948	*	0.000566282
Smarca2	67155	2770	25.74	68.2	1.40576	0	Up	0
Casz1	69743	7850	0.31	0.82	1.40336	7.43e-05	Up	2.21e-05
Gpc6	23888	6750	2.53	6.64	1.39205	4.86e-29	Up	5.14e-30
Pdk2	18604	2279	38.45	100.41	1.38485	2.83e-136	Up	9.11e-138
Pcdha1	116731	5248	0.48	1.25	1.38082	7.43e-05	Up	2.21e-05
Nfib	18028	9017	7.02	18.27	1.37993	3.82e-104	Up	1.57e-105
Cdh8	12564	4276	3.96	10.25	1.37205	7.3e-25	Up	8.6e-26
Pcdhac1	353236	5296	0.59	1.51	1.35576	1.03e-05	Up	2.81e-06
Fgf14	14169	3150	9.15	23.22	1.34352	6.88e-48	Up	5.1e-49
Agtr2	11609	2872	0.32	0.79	1.30378	0.0431507	*	0.0206966
Ppp2r1b	73699	3674	4.1	9.92	1.27472	7.32e-22	Up	9.26e-23
Ldlr	16835	4549	3.74	8.99	1.26528	8.12e-23	Up	1e-23
Ermn	77767	3550	4.73	11.31	1.25769	5.98e-22	Up	7.55e-23
Zmiz1	328365	6619	23.01	54.32	1.23922	3.54e-221	Up	7.14e-223
Ace	11421	4496	2.15	5.05	1.23195	8.84e-14	Up	1.47e-14
Pde1c	18575	6446	8.42	19.51	1.21232	6.33e-58	Up	4.14e-59
Arhgap5	11855	14508	18.26	42.28	1.21129	7.26e-161	Up	2.02e-162
Lama1	16772	9518	0.42	0.97	1.2076	1.69e-05	Up	4.68e-06
Dixdc1	330938	5847	18.43	42.52	1.20609	3.15e-121	Up	1.14e-122
Ppm1d	53892	2911	10.05	22.82	1.1831	3.1e-32	Up	3.04e-33
Mfrp	259172	4274	0.46	1.03	1.16294	0.00592938	*	0.0023526
Med12l	329650	10291	5.49	12.18	1.14964	8.04e-65	Up	4.81e-66
Scn1a	20265	8287	18.26	39.58	1.11608	3.87e-149	Up	1.17e-150
Kat2b	18519	4465	12.2	26.32	1.10928	1.96e-69	Up	1.1e-70
Naaladl2	635702	9713	0.33	0.71	1.10535	0.000784204	Up	0.000268278
Per2	18627	5972	6.62	14.15	1.0959	1.64e-38	Up	1.43e-39
Tbc1d31	210544	2122	3.56	7.56	1.08651	7.88e-06	Up	2.12e-06
Hdac8	70315	1736	6.63	13.86	1.06385	4.14e-10	Up	8.14e-11
Scn8a	20273	11246	19.69	41.13	1.06273	7.05e-197	Up	1.62e-198
Kng1	16644	1997	2	4.17	1.06005	0.000541726	Up	0.000180848
Tspan17	74257	1581	16.04	33.31	1.05428	2.95e-55	Up	2e-56
Reep3	28193	5473	8.77	18.12	1.04693	2.15e-40	Up	1.81e-41
Prkcb	18751	8240	52.11	105.46	1.01706	3.4e-215	Up	7.03e-217
Dagla	269060	5652	12.64	24.97	0.982199	1.39e-51	*	9.81e-53
Syne1	64009	5498	88.36	174.05	0.978036	0	*	0
Jmjd1c	108829	8577	15.29	29.96	0.970449	9.63e-96	*	4.28e-97
Myh10	77579	7797	34.18	66.28	0.955421	3.83e-182	*	9.52e-184
Kdm1b	218214	4987	1.9	3.67	0.949781	3.68e-07	*	8.84e-08
Pcdh9	211712	5697	11.41	21.92	0.941949	1.38e-45	*	1.06e-46
Sgsh	27029	4324	1.35	2.59	0.939993	0.000151602	*	4.7e-05
Dner	227325	3664	85.41	163.86	0.939987	9.58e-198	*	2.19e-199
Cacna1g	12291	8382	33.46	63.93	0.934056	9.28e-157	*	2.68e-158
Gpr37	14763	3205	10.03	18.83	0.908711	1.77e-19	*	2.41e-20
Cd38	12494	3013	2.35	4.41	0.908118	5.38e-05	*	1.58e-05
Lrp1	16971	15249	39.99	74.42	0.896051	0	*	0
Bcas1	76960	2899	23.77	43.93	0.886065	2.18e-36	*	2e-37
Atp1a1	11928	3720	228.93	420.67	0.877782	0	*	0
Sez6l2	233878	3790	56.77	103.29	0.8635	5.68e-112	*	2.23e-113
Pcdha10	12943	5242	1.16	2.11	0.863118	0.000311936	*	0.000100648
Kif13b	16554	7905	6.7	11.9	0.828729	8.7e-32	*	8.61e-33
Rps6ka3	110651	7227	7.77	13.69	0.817136	7.39e-27	*	8.22e-28
Chkb	12651	1824	13.27	23.22	0.8072	4.66e-11	*	8.7e-12
Prkd2	101540	3378	1.22	2.13	0.803972	0.00913273	*	0.00376222
Rims2	116838	5121	19.87	34.65	0.802263	3.43e-33	*	3.31e-34
Rab11fip5	52055	4533	17.23	29.84	0.792325	1.24e-32	*	1.21e-33
Pcdhac2	353237	5434	8.5	14.68	0.788317	1.05e-20	*	1.37e-21
Cnksr2	245684	5231	16.18	27.93	0.787604	6.07e-40	*	5.16e-41
Pcca	110821	2603	10.88	18.73	0.783672	2.01e-12	*	3.52e-13
Zbtb20	56490	7612	0.84	1.44	0.777608	3.17e-09	*	6.57e-10
Rit2	19762	1851	34.13	58.16	0.768987	8.12e-25	*	9.58e-26
Tshz3	243931	5002	1.72	2.93	0.768492	0.000219195	*	6.96e-05
Efr3a	76740	5210	25.86	43.89	0.76317	2.98e-54	*	2.05e-55
Ccser1	232035	5654	2.59	4.38	0.757979	9.83e-07	*	2.42e-07
Acy1	109652	1459	3.63	6.09	0.746473	0.00946363	*	0.00391898
Cdon	57810	7236	3.1	5.13	0.726691	5.41e-09	*	1.14e-09
Ntng2	171171	3748	3.96	6.46	0.706034	4.08e-06	*	1.06e-06
Plcd4	18802	2760	5.08	8.27	0.703059	1.48e-05	*	4.07e-06
Agap1	347722	9610	18.88	30.68	0.70044	2.19e-62	*	1.35e-63
Otud7a	170711	4536	11.69	18.98	0.699205	3.97e-43	*	3.19e-44
Prodh	19125	2488	7.84	12.58	0.682206	1.34e-06	*	3.33e-07
Brca2	12190	5530	4.03	6.43	0.674039	1.09e-05	*	2.98e-06
Wdfy3	72145	14297	24.45	39	0.67364	5.69e-110	*	2.27e-111
Elovl2	54326	3837	7.15	11.29	0.65903	1.34e-08	*	2.89e-09
Wwox	80707	2098	9.47	14.91	0.654844	2.32e-07	*	5.49e-08
Hecw2	329152	11179	4.13	6.5	0.654298	3.19e-14	*	5.21e-15
Shank2	210274	9029	22.43	35.15	0.648095	4.27e-43	*	3.44e-44
Megf10	70417	7514	6.53	10.23	0.647651	1.57e-14	*	2.52e-15
Slc9a6	236794	4938	19	29.75	0.64689	9.23e-27	*	1.03e-27
Baz2b	407823	8050	8	12.46	0.639232	3.11e-19	*	4.26e-20
Ppfia1	233977	5194	18.8	29	0.62532	4.72e-26	*	5.4e-27
Slc25a27	74011	3441	17.59	27.04	0.62034	1.31e-38	*	1.15e-39
Usp45	77593	5874	8.29	12.73	0.618788	3.55e-13	*	6.01e-14
Tfb2m	15278	2561	8.29	12.72	0.617655	0.00226473	*	0.000830188
Ski	20481	5531	42.85	65.33	0.60845	8.49e-58	*	5.59e-59
Dip2a	64451	7148	14.32	21.67	0.597668	3.75e-25	*	4.38e-26
Trim32	69807	3195	40.16	60.62	0.594035	2.4e-29	*	2.5e-30
Cdk8	264064	2586	8.35	12.59	0.59243	1.26e-05	*	3.44e-06
Usp15	14479	11521	7.35	11.07	0.590839	1.05e-19	*	1.41e-20
Fbxo33	70611	3446	10.12	15.11	0.578294	2.94e-08	*	6.51e-09
Cecr2	330409	9213	1.13	1.68	0.572138	0.00333795	*	0.00125714
Brwd3	382236	6434	1.22	1.8	0.561116	0.0166593	*	0.00724164
Ache	11423	2768	30.53	44.96	0.558414	1.65e-18	*	2.31e-19
Chd2	244059	11625	10.25	15.08	0.557013	1.75e-15	*	2.73e-16
Amt	434437	3568	12.42	18.24	0.554441	1.58e-07	*	3.68e-08
Rab43	69834	4400	6.67	9.78	0.552148	2.89e-07	*	6.89e-08
Msantd2	235184	3304	8.34	12.22	0.551125	3.77e-10	*	7.4e-11
Pax6	18508	4047	17.57	25.71	0.549215	1.35e-13	*	2.25e-14
Leo1	235497	2192	18.38	26.84	0.546248	3.5e-08	*	7.79e-09
Elp4	77766	6755	4.15	6.06	0.546206	3.27e-06	*	8.44e-07
Eef1a2	13628	2111	312.69	454.55	0.539706	6.89e-116	*	2.62e-117
Ar	11835	10063	1.46	2.12	0.538096	0.00103806	*	0.000361346
Grik2	14806	6076	16.05	23.05	0.522193	4.41e-12	*	7.86e-13
Plxna3	18846	6995	8.62	12.35	0.518751	2e-11	*	3.67e-12
Cgnl1	68178	6781	8.36	11.95	0.515436	1.23e-10	*	2.35e-11
Ptk7	71461	4255	2.61	3.73	0.515126	0.00907787	*	0.00373864
Ago3	214150	14493	5.44	7.75	0.51059	1.67e-12	*	2.92e-13
Cpt2	12896	2366	3.09	4.4	0.509897	0.0474505	*	0.0231024
Cmpk2	22169	3215	5.79	8.21	0.503819	0.000833448	*	0.00028625
Cntn4	269784	5539	5.8	8.22	0.503085	0.000217052	*	6.89e-05
Prkdc	19090	13501	2.14	3.02	0.496938	1.95e-05	*	5.44e-06
Unc80	329178	6420	46	64.78	0.493915	8.6e-105	*	3.51e-106
Lzts2	226154	2778	21.43	30.12	0.49109	1.34e-09	*	2.71e-10
Trappc9	76510	3744	20.2	28.19	0.480828	3.58e-08	*	7.96e-09
Ahdc1	230793	6698	12.81	17.87	0.480269	8.07e-14	*	1.34e-14
Mbd4	17193	3350	4.71	6.56	0.477969	0.00593029	*	0.00235328
Exoc6b	75914	5440	12.85	17.83	0.472538	1.52e-10	*	2.91e-11
Kmt2c	231051	16644	12.82	17.73	0.467796	4.17e-30	*	4.28e-31
Nr1d1	217166	2782	47.79	66.09	0.467723	2.82e-18	*	3.97e-19
Maoa	17161	4161	8.89	12.28	0.466055	7.61e-06	*	2.04e-06
Dmxl2	235380	11387	21.41	29.49	0.461941	3.92e-36	*	3.61e-37
Epc2	227867	4609	10.43	14.31	0.456285	2.67e-06	*	6.83e-07
Ank2	109676	5626	98.16	134.47	0.454077	7.32e-218	*	1.49e-219
Rgs7	24012	2519	22.63	30.99	0.453566	1.42e-07	*	3.3e-08
Upf2	326622	5173	11.02	15.06	0.450598	7.29e-08	*	1.66e-08
Ppp5c	19060	2084	57.69	78.57	0.445657	9.36e-15	*	1.49e-15
Fgfr1	14182	5298	30.82	41.95	0.444804	1.37e-34	*	1.29e-35
Mthfr	17769	5355	9.41	12.75	0.438231	3.05e-11	*	5.65e-12
Plxna4	243743	12602	6.2	8.4	0.438121	3.12e-10	*	6.09e-11
Inpp1	16329	1786	15.08	20.39	0.435225	0.000764003	*	0.000260418
Setd1a	233904	6218	16.99	22.95	0.433808	1.7e-11	*	3.1e-12
Cpeb4	67579	7580	29.78	40.16	0.431416	5.95e-27	*	6.61e-28
Cd99l2	171486	3601	20.08	26.96	0.425061	1.45e-09	*	2.94e-10
Smc1a	24061	3980	31.69	42.27	0.415606	6.29e-14	*	1.04e-14
Gabrb2	14401	7574	38.6	51.31	0.410639	1.48e-30	*	1.5e-31
Phb	18673	1815	35.82	47.57	0.409287	4.27e-07	*	1.03e-07
Fat1	14107	14919	24.78	32.8	0.40452	5.66e-40	*	4.8e-41
Nrxn1	18189	5107	38.43	50.83	0.403447	7.26e-08	*	1.66e-08
Apbb1	11785	2480	96.58	127.41	0.399682	8.45e-29	*	9e-30
Pak2	224105	5741	9.91	13.07	0.399302	2.12e-06	*	5.37e-07
Maob	109731	2428	7.35	9.66	0.394279	0.0151912	*	0.00654438
Uimc1	20184	2735	6.44	8.43	0.388472	0.0251099	*	0.0113722
Kdm6a	22289	5986	7.04	9.2	0.386058	7.93e-05	*	2.37e-05
Zfyve26	211978	3057	6.36	8.29	0.382345	0.000323195	*	0.000104455
Myh9	17886	7439	17.38	22.61	0.379533	4.08e-11	*	7.59e-12
Slc12a5	57138	6042	125.33	162.93	0.37852	8.83e-66	*	5.19e-67
Slc25a39	68066	1678	29.04	37.74	0.378053	8.31e-05	*	2.49e-05
Ube3a	22215	4828	12.02	15.61	0.377034	7.66e-06	*	2.06e-06
Ank3	11735	8359	31.3	40.56	0.373895	3.63e-42	*	2.96e-43
Pacs2	217893	5579	23.7	30.54	0.365813	1.65e-11	*	3.02e-12
Dlg1	13383	4723	34.89	44.78	0.360041	6.66e-13	*	1.14e-13
Top3b	21976	3285	12.83	16.43	0.356811	0.000443419	*	0.000146305
Hepacam	72927	3103	30.11	38.54	0.356114	8.86e-08	*	2.04e-08
Ago2	239528	8031	11.56	14.78	0.354505	6.03e-08	*	1.37e-08
Slc38a10	72055	4552	17.95	22.87	0.349473	7.29e-07	*	1.78e-07
Ppp2r5d	21770	2926	27.51	35.02	0.348223	1.5e-06	*	3.75e-07
Cacna1b	12287	6615	10.68	13.55	0.343381	1.7e-09	*	3.46e-10
Ythdc2	240255	6299	5.34	6.77	0.342316	0.0029482	*	0.00110064
Cnot3	232791	3065	17.69	22.33	0.336049	5.95e-05	*	1.76e-05
Nup133	234865	5772	6.89	8.69	0.334852	0.00137144	*	0.000486732
Mpp6	56524	2191	21.23	26.77	0.334513	0.000602465	*	0.00020259
Ica1	15893	1911	17.3	21.81	0.334218	0.0214635	*	0.00958158
Slc7a5	20539	3513	27.57	34.64	0.32934	5.41e-07	*	1.31e-07
Ncoa1	17977	4556	20.51	25.75	0.328245	6.68e-12	*	1.2e-12
Ptpn11	19247	5617	46.85	58.78	0.327276	1.86e-17	*	2.7e-18
Cul7	66515	5546	8.88	11.14	0.327118	0.000495818	*	0.000164773
Rims3	242662	6804	42.52	53.23	0.324098	7.92e-19	*	1.1e-19
Arhgef10	234094	3105	9.06	11.34	0.323838	0.000594719	*	0.00019976
Prpf39	328110	4207	18.1	22.65	0.323521	1.84e-05	*	5.12e-06
Ints6	18130	4477	6.58	8.22	0.321051	0.0110186	*	0.0046284
Rab39b	67790	3402	10.02	12.51	0.320199	0.00593619	*	0.00235594
Nipbl	71175	10034	10.95	13.65	0.31797	1.34e-07	*	3.11e-08
Sbf1	77980	6217	28.97	36.1	0.317439	3.65e-11	*	6.77e-12
Lrrc4	192198	4501	17.84	22.22	0.316743	8.78e-05	*	2.64e-05
Ncaph2	52683	3335	31.16	38.75	0.314501	9.03e-07	*	2.22e-07
Ccdc91	67015	2490	13.59	16.86	0.311059	0.00892691	*	0.0036702
Pcm1	18536	8362	17.29	21.41	0.308347	3.03e-09	*	6.28e-10
Ralgapb	228850	8447	19.78	24.38	0.301656	1.05e-08	*	2.25e-09
Bbs4	102774	2542	16.31	20.07	0.299284	0.00516458	*	0.00202906
Gatm	67092	2357	37.3	45.74	0.294281	3.54e-05	*	1.02e-05
Nbea	26422	11002	24.74	30.28	0.29152	1.39e-14	*	2.23e-15
Akap9	100986	7173	12.32	15.06	0.28972	1.41e-10	*	2.7e-11
Lztr1	66863	3108	25.97	31.7	0.287637	0.00010174	*	3.08e-05
Tti2	234138	2911	8.98	10.96	0.28746	0.026205	*	0.0119233
Kat6a	244349	9126	17.47	21.32	0.287328	1.25e-08	*	2.69e-09
Phf2	18676	5260	20.75	25.26	0.283743	5e-06	*	1.32e-06
Mtf1	17764	7631	4.31	5.24	0.281879	0.0173249	*	0.0075572
Atp2b2	11941	7704	110.79	134.58	0.280636	2.03e-50	*	1.46e-51
Zc3h11a	70579	4454	37.06	44.99	0.279741	1.21e-24	*	1.43e-25
Phrf1	101471	5374	12.49	15.16	0.279496	0.000569598	*	0.000190953
Smarcc2	68094	4828	82.49	99.76	0.274242	1.15e-18	*	1.59e-19
Jarid2	16468	5670	14.95	17.96	0.264642	6.15e-05	*	1.82e-05
Setdb1	84505	4912	12.6	15.11	0.26208	0.000495469	*	0.00016463
Itsn1	16443	10180	24.02	28.77	0.260329	8.39e-08	*	1.92e-08
Son	20658	9268	65.3	78.16	0.259347	6.18e-22	*	7.8e-23
Ints1	68510	7286	20.55	24.47	0.251876	1.02e-05	*	2.78e-06
Smad4	17128	3361	16.1	19.17	0.25179	0.00720284	*	0.00290456
Usp9x	22284	12287	22.74	26.95	0.245053	1.39e-09	*	2.81e-10
Ankrd11	77087	8756	29.33	34.71	0.242974	1.02e-09	*	2.04e-10
Frmpd4	333605	8180	9.84	11.62	0.23988	0.000337866	*	0.000109525
Slc27a4	26569	4008	20.23	23.88	0.239307	0.00143752	*	0.000511814
Birc6	12211	15871	13.83	16.31	0.237956	1.59e-08	*	3.45e-09
Glo1	109801	1926	49.85	58.47	0.230103	0.000107973	*	3.28e-05
Ddhd2	72108	4479	18.31	21.46	0.229018	0.00881546	*	0.00361914
Ahnak	66395	14042	3.42	4	0.226004	0.0149366	*	0.00642182
Smg6	103677	5817	10.62	12.42	0.225881	0.00994867	*	0.0041365
Rad21	19357	3632	49.56	57.92	0.224885	4.98e-06	*	1.31e-06
Rlim	19820	7435	8.78	10.25	0.223331	0.00499	*	0.0019505
Tnrc6b	213988	17313	12.63	14.7	0.218962	4.38e-07	*	1.06e-07
Cadm1	54725	4323	25.49	29.64	0.217614	0.00124606	*	0.000437926
Dync1h1	13424	14398	48.92	56.87	0.217243	4.5e-20	*	5.99e-21
Kdm5c	20591	10101	9.8	11.39	0.216914	0.000666207	*	0.000225176
Snap25	20614	2135	821.59	954.74	0.216689	3.66e-45	*	2.84e-46
Gnas	14683	1783	593.5	689.07	0.215403	2e-29	*	2.09e-30
Cc2d1a	212139	3610	16.27	18.84	0.211585	0.0198692	*	0.00880438
Stag1	20842	6786	12.98	14.91	0.19999	0.0115146	*	0.00485416
Dpp6	13483	4609	72.03	82.7	0.199289	2.38e-06	*	6.06e-07
Cic	71722	5777	37.88	43.42	0.196923	3.8e-08	*	8.48e-09
Zmynd8	228880	5056	30.16	34.56	0.196467	3.06e-06	*	7.87e-07
Gucy1a2	234889	13727	4.01	4.59	0.194892	0.0428627	*	0.0205376
Cnot1	234594	8526	24.31	27.81	0.194054	3.75e-05	*	1.08e-05
Hdlbp	110611	6297	33.16	37.88	0.191992	2.59e-05	*	7.32e-06
Nacc1	66830	4332	29.41	33.59	0.191725	0.00149235	*	0.000532788
Kdm3b	277250	7112	15.91	18.16	0.19083	0.00285429	*	0.0010628
Upf3b	68134	2898	20.83	23.73	0.188049	0.00374399	*	0.0014224
Deaf1	54006	2222	23.56	26.83	0.187508	0.0262117	*	0.0119306
Casc4	319996	3985	22.2	25.22	0.184009	0.0113208	*	0.00476574
Dpysl2	12934	4471	25.24	28.67	0.18383	0.00482466	*	0.00187597
Snx5	69178	2443	27	30.65	0.182928	0.0378501	*	0.0179273
Cct4	12464	1966	39.18	44.43	0.181417	0.0284021	*	0.0130504
Csde1	229663	4082	55.32	62.55	0.177209	4.38e-05	*	1.27e-05
Ep300	328572	8749	15.04	16.94	0.171629	0.00393908	*	0.00150524
Setd5	72895	6498	24.08	27.07	0.168859	0.0029169	*	0.00108816
Setbp1	240427	9981	7.56	8.49	0.167378	0.0401617	*	0.0191284
Ago1	236511	7265	18.86	21.18	0.167373	0.00399608	*	0.00152918
Reln	19699	11708	33.88	38.02	0.166325	3.4e-07	*	8.12e-08
Setd2	235626	8379	13.77	15.45	0.166078	0.00948103	*	0.0039267
Rnf25	57751	1861	22.41	25.13	0.165268	0.0454528	*	0.022034
Setd1b	208043	8867	11.22	12.55	0.161615	0.0218525	*	0.0097647
Rapgef4	56508	4192	52.96	59.07	0.157522	0.000453675	*	0.000149787
Mecp2	17257	10478	20.95	23.31	0.153999	0.00050148	*	0.00016679
Phip	83946	10817	10.43	11.6	0.153386	0.0170457	*	0.00742712
Ctcf	13018	3871	26.97	29.9	0.14879	0.0356882	*	0.0168223
Ddx3x	13205	4571	80.5	89.22	0.148378	2.13e-05	*	5.97e-06
Gstm1	14862	1310	118.08	130.82	0.147818	0.0124808	*	0.00528302
Taok1	216965	11952	12.4	13.71	0.144888	0.0058191	*	0.00230444
Nf1	18015	11917	13.81	15.26	0.144042	0.00752599	*	0.00304422
Vps13b	666173	8900	8.07	8.91	0.142857	0.000259439	*	8.3e-05
Ep400	75560	11542	16.18	17.76	0.13442	0.00476451	*	0.00184975
Gigyf1	57330	5737	26.07	28.61	0.134129	0.0236767	*	0.0106553
Ctnnd2	18163	5749	27.04	29.6	0.130502	0.0204954	*	0.00911622
Spen	56381	12403	12.1	13.14	0.118958	0.0426213	*	0.0204012
Slc6a1	232333	4318	163.98	178.05	0.118763	2.27e-06	*	5.78e-07
Tlk2	24086	5068	11.15	12.09	0.116771	0.0244736	*	0.0110562
Herc2	15204	15363	23.75	25.67	0.112156	0.00180958	*	0.00065308
Ywhag	22628	3592	205.24	220.92	0.106212	2.08e-05	*	5.82e-06
Map1a	17754	11553	94.99	102.15	0.104842	1.45e-07	*	3.39e-08
Rab2a	59021	2057	119.35	128.02	0.101171	0.0310727	*	0.0143916
Sparcl1	13602	3132	640.68	685.04	0.0965843	6.74e-11	*	1.27e-11
Eif4g1	208643	5497	60.81	64.94	0.0947988	0.0112669	*	0.00474244
Ubr1	22222	4266	13.55	14.25	0.0726691	0.000360342	*	0.000117356
Myo5a	17918	11668	47.84	50.17	0.0686075	0.0226002	*	0.0101293
Hnrnpu	51810	4097	152.99	158.14	0.047765	1.39e-06	*	3.46e-07
Stxbp1	20910	3891	298.57	308.16	0.0456104	0.00089447	*	0.000308078
Caprin1	53872	4791	51.57	52.69	0.0309971	0.0487874	*	0.0238508
Dlx6	13396	1071	26.13	0.01	-11.3515	1.57e-72	Down	8.52e-74
Foxg1	15228	3244	32.99	0.07	-8.88046	0	Down	0
Dlx2	13392	2492	35.21	0.08	-8.78177	1.5e-248	Down	2.63e-250
Arx	11878	2885	29.66	0.07	-8.72695	3e-245	Down	5.38e-247
Cntnap3	238680	4868	7.9	0.04	-7.62571	1.07e-110	Down	4.27e-112
Egr3	13655	3859	14.59	0.08	-7.51076	8.78e-161	Down	2.45e-162
Fezf2	54713	2304	1.59	0.01	-7.31288	1.41e-10	Down	2.7e-11
Slc6a3	13162	3456	3.24	0.03	-6.75489	3.46e-31	Down	3.46e-32
Gda	14544	5417	37.21	0.42	-6.46916	0	Down	0
Wnt1	22408	2371	0.48	0.01	-5.58496	0.00134546	*	0.000476204
Sntg2	268534	2345	6.41	0.14	-5.51683	1.31e-38	Down	1.15e-39
Meis2	17536	5075	162.96	4.65	-5.13114	0	Down	0
Htr3a	15561	2075	6.99	0.2	-5.12722	4.85e-35	Down	4.53e-36
Pcdha7	12939	5215	1.9	0.07	-4.7625	4.87e-25	Down	5.71e-26
Otx1	18423	2842	0.76	0.04	-4.24793	1.96e-05	Down	5.48e-06
Tbr1	21375	3977	4.23	0.25	-4.08066	5.66e-37	Down	5.13e-38
Dlgap2	244310	4524	10.38	0.64	-4.01959	1.35e-101	Down	5.71e-103
Met	17295	6652	2.79	0.18	-3.9542	6.75e-41	Down	5.62e-42
Col28a1	213945	4230	1	0.07	-3.8365	2.07e-09	Down	4.25e-10
Satb2	212712	5299	0.57	0.04	-3.83289	5.08e-07	Down	1.23e-07
Vdr	22337	4354	1.62	0.12	-3.75489	2.92e-15	Down	4.57e-16
Stx1a	20907	2207	32.84	2.99	-3.45724	1.26e-133	Down	4.13e-135
Mef2c	17260	6157	66.17	6.23	-3.40887	0	Down	0
Camk2a	12322	4955	217.39	24.37	-3.15711	0	Down	0
Grin2b	14812	7515	7.33	0.85	-3.10828	1.58e-97	Down	6.96e-99
Myo16	244281	7303	53.4	6.44	-3.05171	0	Down	0
Prkca	18750	8385	74.51	10.27	-2.859	0	Down	0
Chrm3	12671	3168	5.24	0.84	-2.64111	1.21e-24	Down	1.43e-25
Cntn5	244682	3917	2.03	0.33	-2.62094	2.44e-13	Down	4.12e-14
Bcl11a	14025	2857	52.18	8.63	-2.59606	1.61e-258	Down	2.75e-260
Pcdh15	11994	8161	6.93	1.2	-2.52982	3.44e-83	Down	1.71e-84
Pbx1	18514	6858	96.15	16.72	-2.52371	0	Down	0
Pcdh11x	245578	8607	3.13	0.55	-2.50866	1.11e-38	Down	9.69e-40
Grm5	108071	8428	14.68	2.64	-2.47524	4.09e-173	Down	1.07e-174
Igf1	16000	7073	6.57	1.19	-2.46493	1.93e-64	Down	1.16e-65
Robo2	268902	8092	22.3	4.14	-2.42934	1.55e-244	Down	2.78e-246
Drd1	13488	3524	0.63	0.12	-2.39232	0.000867712	Down	0.00029844
Cd276	102657	3989	12.49	2.45	-2.34992	1.23e-58	Down	7.96e-60
Pcdh10	18526	6652	51.91	10.35	-2.32638	0	Down	0
Kcnb1	16500	12186	37.74	7.61	-2.31013	0	Down	0
Agap2	216439	5643	269.47	54.47	-2.30659	0	Down	0
Iqgap3	404710	5676	0.19	0.04	-2.24793	0.0276688	*	0.0126641
Asxl3	211961	11697	2.02	0.44	-2.19878	5.39e-29	Down	5.71e-30
Ntng1	80883	5049	18.16	3.96	-2.19719	4.63e-106	Down	1.87e-107
Aldh1a3	56847	3423	1.22	0.27	-2.17585	1.16e-05	Down	3.16e-06
Pxdn	69675	6662	9.98	2.24	-2.15554	1.29e-83	Down	6.43e-85
Adora2a	11540	2531	3.98	0.91	-2.12883	3.58e-12	Down	6.34e-13
Il1rapl2	60367	5422	0.77	0.18	-2.09686	1.86e-05	Down	5.18e-06
Agbl4	78933	1695	2.15	0.52	-2.04775	4.94e-05	Down	1.45e-05
Grip1	74053	5087	8.7	2.15	-2.01668	5.25e-67	Down	3.05e-68
Gabra3	14396	3727	37.28	9.22	-2.01556	1.75e-145	Down	5.38e-147
Dll1	13388	3444	6.87	1.74	-1.98122	7.53e-25	Down	8.88e-26
Klf16	118445	2652	21.88	5.68	-1.94565	2.24e-57	Down	1.48e-58
Prickle2	243548	7695	20.95	5.61	-1.90088	6.19e-169	Down	1.66e-170
Dapp1	26377	3096	1.76	0.48	-1.87447	3.92e-06	Down	1.02e-06
Ptprt	19281	11806	23.18	6.37	-1.86352	1.63e-252	Down	2.81e-254
Syngap1	240057	5566	70.5	19.42	-1.86008	0	Down	0
Cdh10	320873	3215	17.27	4.79	-1.85017	2.1e-51	Down	1.49e-52
Hs3st5	319415	3080	8.98	2.54	-1.82189	7.46e-26	Down	8.59e-27
Sik1	17691	4518	7.07	2.02	-1.80735	8.49e-30	Down	8.79e-31
Sh3rf3	237353	5796	2.2	0.63	-1.80408	1.84e-12	Down	3.22e-13
Syt1	20979	4754	394.4	114.44	-1.78507	0	Down	0
Npas2	18143	3938	4.36	1.28	-1.76818	7.28e-16	Down	1.12e-16
Prickle1	106042	4112	22.45	6.62	-1.76181	3.76e-80	Down	1.92e-81
Cacna2d1	12293	7419	36.57	10.96	-1.73841	4.38e-238	Down	8.16e-240
Slc1a1	20510	3708	37.37	11.26	-1.73067	4.75e-118	Down	1.76e-119
Galnt14	71685	2467	9.21	2.82	-1.70751	2.82e-19	Down	3.85e-20
Nr4a2	18227	3101	7.39	2.31	-1.67768	1.68e-19	Down	2.28e-20
Dpysl3	22240	5433	15.85	5.03	-1.65585	9.83e-71	Down	5.41e-72
Chd3	216848	7296	144.84	46.22	-1.64787	0	Down	0
Tanc2	77097	11872	23.74	7.67	-1.63002	1.11e-233	Down	2.14e-235
Il1rapl1	331461	2739	3.7	1.2	-1.62449	1.48e-08	Down	3.21e-09
Slitrk5	75409	5137	14.44	4.69	-1.62241	2.13e-59	Down	1.36e-60
Dcc	13176	10325	2.79	0.91	-1.61633	9.99e-24	Down	1.21e-24
Plcb1	18795	7040	37.79	12.33	-1.61583	7.18e-209	Down	1.53e-210
Thbs1	21825	5862	1.22	0.41	-1.57319	2.27e-06	Down	5.77e-07
Atp10a	11982	6924	8.67	2.96	-1.55043	1.62e-50	Down	1.16e-51
Anxa1	16952	1395	1.59	0.55	-1.53152	0.0266426	*	0.0121599
Zswim6	67263	5413	10.63	3.68	-1.53036	6.95e-43	Down	5.61e-44
Cttnbp2	30785	6672	40.09	14.51	-1.46619	4.83e-230	Down	9.45e-232
Gabrb3	14402	5531	77.66	29.43	-1.39988	9.31e-273	Down	1.46e-274
Kat6b	54169	7237	32.25	12.32	-1.3883	2.11e-148	Down	6.38e-150
Grik5	14809	3861	83.32	32.42	-1.36178	1.31e-192	Down	3.06e-194
Dscam	13508	8266	13.28	5.17	-1.36102	3.51e-64	Down	2.12e-65
Cmip	74440	4537	56.82	22.15	-1.35909	3.07e-155	Down	8.9e-157
Lrfn2	70530	3001	3.12	1.23	-1.34289	2.73e-06	Down	6.99e-07
Slc9a9	331004	3580	8.62	3.43	-1.32948	5.98e-19	Down	8.24e-20
Cacna1d	12289	8781	25.9	10.44	-1.31083	3.36e-134	Down	1.09e-135
Nxph1	18231	2682	27.82	11.3	-1.2998	2.55e-45	Down	1.98e-46
Homer1	26556	4733	15.47	6.33	-1.2892	2.52e-42	Down	2.05e-43
Agmo	319660	2155	4.4	1.85	-1.24998	1.13e-05	Down	3.09e-06
Gabrg3	14407	3338	1.71	0.72	-1.24793	4e-05	Down	1.16e-05
Gabra4	14397	3916	16.56	7.03	-1.23611	6.41e-35	Down	5.99e-36
Foxp2	114142	6390	3.08	1.31	-1.23336	1.03e-10	Down	1.97e-11
Cx3cr1	13051	3753	12.42	5.33	-1.22046	2.9e-24	Down	3.47e-25
Sash1	70097	6697	31.13	13.56	-1.19895	1.36e-113	Down	5.25e-115
Hivep2	15273	9873	57.72	25.46	-1.18084	1.2e-279	Down	1.86e-281
Cacna1c	12288	13424	25.01	11.04	-1.17976	7.15e-186	Down	1.74e-187
Wdfy4	545030	9681	0.27	0.12	-1.16993	0.0340908	*	0.0160049
Cep41	83922	3177	2.29	1.03	-1.1527	0.00156362	*	0.000560174
Csmd1	94109	14278	3.6	1.65	-1.12553	2.01e-24	Down	2.39e-25
P4ha2	18452	2756	6.13	2.84	-1.11	4.01e-14	Down	6.56e-15
Disc1	244667	5256	2.87	1.33	-1.10962	2.67e-07	Down	6.34e-08
Zbtb16	235320	7722	5.65	2.64	-1.09771	1.97e-16	Down	2.95e-17
Kank1	107351	5455	8.27	3.87	-1.09555	3.03e-20	Down	4.02e-21
Dlgap1	224997	5304	148.28	69.52	-1.09282	0	Down	0
Hmgn1	15312	1200	90.82	42.83	-1.08439	2.17e-41	Down	1.79e-42
C4b	12268	5427	13.37	6.32	-1.081	2.34e-31	Down	2.34e-32
Myo1e	71602	4944	4.99	2.36	-1.08025	2.17e-11	Down	3.99e-12
Dip2c	208440	8039	18.43	8.78	-1.06976	3.85e-63	Down	2.36e-64
Grik3	14807	8860	27.9	13.37	-1.06127	1.03e-102	Down	4.3e-104
Pcdh19	279653	10154	2.82	1.36	-1.05209	1.01e-12	Down	1.75e-13
Vamp2	22318	2164	548.03	265.32	-1.04652	0	Down	0
Dock8	76088	7810	0.66	0.32	-1.04439	0.00490258	*	0.00190971
Trpc6	22068	3168	1.67	0.81	-1.04385	0.0049019	*	0.00190971
Syn1	20964	3230	163.3	81.6	-1.00088	4.09e-192	Down	9.6e-194
Nav2	78286	6560	21.31	10.67	-0.99797	7.89e-85	*	3.9e-86
Camk2b	12323	4024	423.89	214.46	-0.982981	0	*	0
Cntnap2	66797	4043	21.61	11	-0.974196	9.65e-25	*	1.14e-25
Actn4	60595	3934	62.1	31.7	-0.97011	6.31e-87	*	3.03e-88
Cacnb1	12295	3193	22.66	11.65	-0.959818	2.32e-19	*	3.16e-20
Cask	12361	8401	17.26	8.89	-0.957177	4.99e-51	*	3.54e-52
Kdm5b	75605	7339	20.06	10.4	-0.947738	1e-46	*	7.59e-48
Adk	11534	1816	61.68	32.04	-0.944929	1.56e-36	*	1.43e-37
Nrcam	319504	10454	52.77	27.63	-0.933482	4.07e-229	*	8.03e-231
Dpyd	99586	4437	2.52	1.33	-0.921997	0.000175874	*	5.5e-05
Lin7b	22342	746	26.43	14.32	-0.884145	1.34e-05	*	3.68e-06
Lrba	80877	10173	15.07	8.19	-0.879744	2.88e-48	*	2.12e-49
Pten	19211	8229	41.57	22.61	-0.878582	9.3e-104	*	3.86e-105
Hdac4	208727	8120	16.85	9.17	-0.877755	1.26e-43	*	1e-44
Gpc4	14735	2325	2.88	1.57	-0.875304	0.0080904	*	0.00329044
Sorcs3	66673	5634	10.21	5.58	-0.871646	7.66e-18	*	1.09e-18
Prkd1	18760	3778	3.38	1.85	-0.869498	0.000119459	*	3.66e-05
Ap1s2	108012	2251	36.39	20.08	-0.857783	1.65e-24	*	1.96e-25
Cdh13	12554	3913	9.61	5.34	-0.847697	2.6e-11	*	4.8e-12
Tet2	214133	9504	11.15	6.28	-0.828207	2.34e-30	*	2.38e-31
Auts2	319974	6506	21.97	12.38	-0.827524	1.73e-41	*	1.43e-42
Slc4a10	94229	5472	79.23	45.25	-0.808129	1.2e-120	*	4.37e-122
Csnk1e	27373	2779	45.93	26.24	-0.807669	2.13e-33	*	2.05e-34
Sema5a	20356	10848	8.54	4.9	-0.801454	8.56e-25	*	1.01e-25
Mapk3	26417	1772	93.63	53.8	-0.799365	6.38e-40	*	5.42e-41
Celf6	76183	2755	9.22	5.3	-0.798774	3.77e-07	*	9.04e-08
Tcf20	21411	8257	16.78	9.65	-0.798142	7.78e-34	*	7.41e-35
Oxtr	18430	4568	1.06	0.61	-0.797183	0.0436979	*	0.0209968
Vash1	238328	6189	24.13	13.99	-0.786432	9.54e-38	*	8.52e-39
Syt17	110058	2621	3.58	2.08	-0.783376	0.00461927	*	0.00178737
Arhgef9	236915	4918	78.81	46.47	-0.762079	1.65e-99	*	7.09e-101
Exoc6	107371	2737	10.62	6.28	-0.757947	2.11e-07	*	4.97e-08
Kcnq3	110862	9971	9.87	5.86	-0.752149	5.26e-23	*	6.47e-24
Mtor	56717	8612	30.45	18.16	-0.745678	2.4e-60	*	1.53e-61
Unc79	217843	9237	13.21	7.91	-0.739881	1.54e-27	*	1.69e-28
Sybu	319613	3006	47.24	28.34	-0.737169	2.51e-44	*	1.98e-45
Cadm2	239857	9093	29.42	17.67	-0.735495	3.09e-61	*	1.93e-62
Dlg4	13385	3338	180.93	110.53	-0.710994	8.23e-123	*	2.94e-124
Clip2	269713	5004	44.81	27.73	-0.692373	5.6e-45	*	4.36e-46
Cyfip1	20430	6470	22.03	13.68	-0.687401	9.09e-29	*	9.68e-30
Cadps	27062	5574	76.6	47.58	-0.686989	6.24e-94	*	2.82e-95
Adcy5	224129	5060	24.53	15.27	-0.683847	8.92e-25	*	1.05e-25
Lrrc1	214345	3039	9.46	5.92	-0.676243	1.19e-06	*	2.97e-07
Sae1	56459	2017	41.99	26.3	-0.674983	4.8e-16	*	7.32e-17
Psd3	234353	9235	69.61	43.75	-0.670012	6.16e-115	*	2.36e-116
Gnai1	14677	3193	101.02	63.6	-0.667542	5.24e-59	*	3.38e-60
Cntnap4	170571	4863	21.02	13.26	-0.664682	1.41e-19	*	1.91e-20
Pcdha5	12941	5206	3.08	1.95	-0.659456	0.000655755	*	0.000221466
Ctnna2	12386	3956	24.76	15.72	-0.65541	8.02e-18	*	1.15e-18
Pcdha4	12936	5322	1.51	0.97	-0.638492	0.0234925	*	0.010566
Myt1l	17933	7123	33.23	21.42	-0.633528	7.75e-41	*	6.46e-42
Ahi1	52906	2922	73.12	47.14	-0.633314	4.71e-39	*	4.08e-40
Tmem39b	230770	1845	5.33	3.46	-0.623363	0.0198014	*	0.00876902
Cacna1i	239556	9833	34.38	22.5	-0.611645	4.09e-55	*	2.78e-56
Tspan7	21912	1791	462.5	305.65	-0.597573	1.1e-117	*	4.08e-119
Mbd6	110962	4363	28.29	18.72	-0.595712	2.79e-19	*	3.81e-20
Mcph1	244329	4636	2.69	1.79	-0.587647	0.00956816	*	0.00396382
Dmpk	13400	3383	10.59	7.09	-0.578845	8.97e-09	*	1.91e-09
Nr2f1	13865	2432	18.1	12.12	-0.5786	5.88e-07	*	1.43e-07
Nova2	384569	8372	13.39	8.97	-0.577976	4.05e-17	*	5.95e-18
Mkx	210719	3245	4.32	2.91	-0.570012	0.00913388	*	0.0037622
Cux2	13048	7276	18.3	12.33	-0.569671	1.93e-13	*	3.24e-14
Arhgap32	330914	10016	20.59	13.88	-0.568936	1.35e-30	*	1.36e-31
Grm7	108073	5602	11.68	7.88	-0.567773	1.11e-06	*	2.76e-07
Nrxn3	18191	5424	60.88	41.19	-0.563674	4.64e-84	*	2.3e-85
Grid1	14803	3445	10.54	7.16	-0.557843	1.07e-05	*	2.91e-06
Mdga2	320772	9327	6.05	4.12	-0.554291	1.34e-07	*	3.11e-08
Cdkl5	382253	3246	12.37	8.43	-0.553241	1.87e-06	*	4.71e-07
Mark1	226778	4565	22.8	15.83	-0.526373	2.12e-13	*	3.56e-14
Ppp1r9b	217124	4345	188.38	130.87	-0.525511	2.38e-98	*	1.03e-99
Gria2	14800	6809	109.46	76.63	-0.514423	7.01e-108	*	2.82e-109
Dmwd	13401	2834	49.82	34.97	-0.510607	1.33e-15	*	2.06e-16
Dmd	13405	4664	14.41	10.12	-0.509861	8.12e-05	*	2.43e-05
Celf4	108013	3939	150.74	106.26	-0.504464	7.48e-68	*	4.3e-69
Actl6b	83766	1577	43.26	30.57	-0.500917	8.85e-08	*	2.03e-08
Chmp1a	234852	2188	44.14	31.25	-0.49823	6.31e-11	*	1.19e-11
Pcdha9	192161	5341	3.57	2.54	-0.491096	0.00614309	*	0.00244602
Lrfn5	238205	4460	7.81	5.57	-0.487645	0.000167068	*	5.22e-05
Mcm6	17219	3214	4.37	3.12	-0.486087	0.026142	*	0.0118918
Memo1	76890	1499	12.94	9.24	-0.485873	0.00892914	*	0.00367208
Gtf2i	14886	4386	87.79	62.74	-0.484671	1.22e-40	*	1.02e-41
Wasf1	83767	2817	41.99	30.12	-0.479324	2.1e-12	*	3.68e-13
Sox5	20678	7145	4.87	3.51	-0.472451	0.000173075	*	5.41e-05
Stk39	53416	3268	32.45	23.52	-0.46433	7.24e-11	*	1.37e-11
Irf2bpl	238330	4112	43.86	31.8	-0.463879	5.3e-18	*	7.52e-19
Ago4	76850	6120	5.87	4.27	-0.459124	0.000106494	*	3.23e-05
Prune2	353211	4381	77.8	56.98	-0.449315	8.86e-27	*	9.88e-28
Wwp1	107568	6482	16.79	12.31	-0.447771	3.44e-10	*	6.74e-11
Rps6ka2	20112	5479	9.95	7.3	-0.4468	4.21e-06	*	1.1e-06
Tbck	271981	6578	4.82	3.55	-0.441214	0.00100762	*	0.000350042
Rorb	225998	8990	1.93	1.44	-0.422532	0.0101872	*	0.00424504
Kctd13	233877	1654	59.67	44.54	-0.421904	3.03e-08	*	6.71e-09
Nipa1	233280	1885	21.17	15.81	-0.421184	0.000566707	*	0.000189923
Atp1a3	232975	3609	853.05	641.04	-0.412216	2.71e-233	*	5.26e-235
Ntrk2	18212	7737	88.87	66.99	-0.407751	1.39e-47	*	1.04e-48
Kcnq2	16536	7203	53.27	40.18	-0.406846	4.05e-40	*	3.43e-41
Fabp5	16592	969	50.86	38.42	-0.404674	0.000456025	*	0.000150711
Slc1a2	20511	11007	122.56	92.59	-0.40456	1.02e-111	*	4.01e-113
Gria1	14799	5481	110.03	83.15	-0.404109	3.7e-48	*	2.73e-49
Dpp10	269109	4648	52.13	39.62	-0.395885	4.2e-18	*	5.94e-19
Nipa2	93790	3243	9.36	7.17	-0.384535	0.00667424	*	0.00267734
Galnt10	171212	4725	5.68	4.38	-0.37496	0.0120347	*	0.00508512
Dlg2	23859	6023	63.86	49.42	-0.369818	8.18e-51	*	5.84e-52
Hras	15461	2118	26.48	20.62	-0.360859	0.00035316	*	0.000114884
Kdm4c	76804	4175	11.31	8.83	-0.357114	0.00117449	*	0.000411186
Grin1	14810	4175	169.48	132.75	-0.352403	1.3e-51	*	9.15e-53
Arnt2	11864	6073	28.75	22.53	-0.351715	7.95e-11	*	1.51e-11
Dhcr7	13360	2845	9.24	7.25	-0.349912	0.0224997	*	0.0100806
Clasp1	76707	8168	19.95	15.69	-0.346543	1.63e-10	*	3.14e-11
Pacs1	107975	4361	15.15	11.92	-0.345934	0.00014916	*	4.62e-05
Gphn	268566	3844	30.39	23.93	-0.344776	1.94e-09	*	3.96e-10
Galnt2	108148	4131	23.37	18.42	-0.343385	3.68e-06	*	9.54e-07
Grin2a	14811	16660	7.63	6.02	-0.34192	4.72e-08	*	1.06e-08
Kdm6b	216850	6834	15.46	12.21	-0.340477	7.82e-08	*	1.79e-08
Prex1	277360	5041	35.95	28.42	-0.339085	2.6e-13	*	4.4e-14
Gpx1	14775	1066	65.16	51.64	-0.335498	0.000462661	*	0.000152979
Trip12	14897	9647	29.86	23.77	-0.329072	8.19e-16	*	1.26e-16
Myo9b	17925	8479	17.63	14.04	-0.32849	6.7e-13	*	1.15e-13
Actb	11461	1935	331.89	264.57	-0.327056	7.19e-31	*	7.21e-32
Scp2	20280	2664	50.16	40.1	-0.322935	3.27e-07	*	7.83e-08
Shank1	243961	7640	63.22	50.6	-0.321244	4.28e-38	*	3.78e-39
Btaf1	107182	8509	8.97	7.23	-0.311112	0.000190843	*	6e-05
Sod1	20655	661	239.21	193.68	-0.304603	4.16e-06	*	1.09e-06
Mboat7	77582	2880	25.18	20.4	-0.303709	0.000541142	*	0.000180595
Aldh5a1	214579	5647	32.83	26.83	-0.291168	2.19e-08	*	4.82e-09
Trappc6b	78232	1282	50.54	41.33	-0.290236	0.00289526	*	0.00107947
Clcn4	12727	4306	51.9	42.9	-0.274757	5.32e-09	*	1.12e-09
Ap2s1	232910	798	134.94	111.65	-0.273335	0.000543201	*	0.000181429
Nr3c2	110784	6468	8.84	7.32	-0.272203	0.000409456	*	0.00013448
Zmym2	76007	6876	17.18	14.25	-0.269768	9.73e-05	*	2.94e-05
Foxp1	108655	7746	4.6	3.82	-0.268061	0.00798066	*	0.00324322
Eif4e	13684	4999	21.93	18.36	-0.25634	0.000222413	*	7.07e-05
Thra	21833	2480	255.77	214.31	-0.255148	2.4e-20	*	3.17e-21
Sgsm3	105835	3013	19.78	16.6	-0.252859	0.0104068	*	0.00435004
Syn2	20965	3789	116.13	97.96	-0.245476	8.27e-11	*	1.57e-11
Wdr26	226757	7139	23.15	19.56	-0.243106	1.56e-05	*	4.32e-06
Csnk2a1	12995	4508	35.6	30.09	-0.242593	0.00010169	*	3.08e-05
Hnrnph2	56258	2482	63.56	53.89	-0.238102	2.66e-05	*	7.53e-06
Slc25a12	78830	2924	70.56	59.93	-0.235572	2.85e-06	*	7.31e-07
Trim33	94093	9106	11.18	9.51	-0.233403	0.00099413	*	0.000345196
Syncrip	56403	5202	21.21	18.13	-0.226366	0.0149734	*	0.00643926
Hivep3	16656	4841	8.86	7.61	-0.21941	0.000347351	*	0.000112844
Syp	20977	2482	439.57	377.94	-0.217936	6.31e-25	*	7.42e-26
Ehmt1	77683	4951	14.87	12.81	-0.215134	0.00944646	*	0.00390932
Tsc2	22084	4853	30.16	26.02	-0.213015	0.00699298	*	0.00281502
Arid1b	239985	11325	12.34	10.68	-0.208431	0.000599178	*	0.00020142
Dnmt3a	13435	8615	28.1	24.46	-0.200146	0.000292264	*	9.4e-05
Macrod2	72899	4466	11.21	9.76	-0.199833	0.0495543	*	0.0242712
Btrc	12234	6355	24.24	21.12	-0.19878	0.000701113	*	0.000238186
Spast	50850	4694	16.68	14.54	-0.198092	0.0199875	*	0.00886112
Taok2	381921	5887	39.45	34.54	-0.191757	4.76e-06	*	1.25e-06
Abat	268860	4644	121.59	106.98	-0.184683	2.42e-10	*	4.7e-11
Ocrl	320634	5548	17.09	15.05	-0.183389	0.0143839	*	0.00614844
Nlgn3	245537	7719	19.63	17.3	-0.182288	8.87e-05	*	2.66e-05
Nlgn1	192167	4763	6.87	6.06	-0.180992	0.0147719	*	0.00634222
Rac1	19353	2284	138.82	122.56	-0.179727	1.03e-05	*	2.8e-06
Ppp2ca	19052	1930	179.66	158.95	-0.176696	6.61e-06	*	1.76e-06
Elavl3	15571	5140	67.87	60.06	-0.17637	1.48e-06	*	3.69e-07
Pik3r2	18709	3173	45.86	40.59	-0.176112	0.0051689	*	0.00203104
Ldb1	16825	2839	58.07	51.52	-0.17266	1.26e-06	*	3.15e-07
Set	56086	2827	58.74	52.16	-0.171399	0.003463	*	0.00130835
Unc13a	382018	8393	41.89	37.21	-0.170915	0.00497619	*	0.00194376
Ywhae	22627	2078	261.76	233.31	-0.165997	6.88e-08	*	1.57e-08
Trrap	100683	6672	27.87	24.97	-0.158517	3.42e-07	*	8.18e-08
Ube2h	22214	4648	38.3	34.35	-0.157034	0.00464191	*	0.00179663
Srgap3	259302	8994	72.19	64.87	-0.154248	7.23e-11	*	1.36e-11
Kirrel3	67703	3693	28.66	25.76	-0.153906	0.0304707	*	0.0140798
Smc3	13006	5944	25.77	23.18	-0.152812	0.00889657	*	0.0036558
Zmynd11	66505	4170	72.61	65.35	-0.151981	0.00038309	*	0.000125365
Trio	223435	7778	43.19	38.89	-0.151298	1.3e-06	*	3.25e-07
Pogz	229584	7628	14.39	12.99	-0.147665	0.0432896	*	0.0207702
Stxbp5	78808	9074	14.54	13.14	-0.146062	0.0232395	*	0.0104435
Tet3	194388	10907	13.74	12.44	-0.143396	0.0250134	*	0.0113244
Iqsec2	245666	5851	36.83	33.35	-0.143195	2.29e-10	*	4.44e-11
Taf1	270627	8605	13.82	12.52	-0.142523	0.0259455	*	0.0117969
Cacna1e	12290	14425	27.59	25.08	-0.137608	0.0020989	*	0.000765318
Kcnj10	16513	5407	69.63	63.6	-0.130682	0.00037885	*	0.000123916
Ash1l	192195	11293	22.14	20.46	-0.113849	0.0276786	*	0.0126746
Kcnd2	16508	4562	42.14	39.03	-0.110607	0.042812	*	0.020511
Kmt2a	214162	8528	28.54	26.72	-0.0950653	0.0137967	*	0.0058803
Sf3b1	81898	6205	67.08	62.85	-0.0939699	0.011349	*	0.00478006
Pja1	18744	2587	86.95	81.53	-0.092855	0.00682659	*	0.00274288
Nrxn2	18190	3872	143.55	134.76	-0.091161	1.94e-27	*	2.13e-28
Ctnnb1	12387	3640	165.31	157.4	-0.0707385	0.0197417	*	0.00873938
Pak1	18479	3125	124.73	119.86	-0.0574582	0.00743117	*	0.00300386
Depdc5	277854	7861	9.83	9.56	-0.0401808	0.0336602	*	0.0157246
