# Supplementary material for: Krüppel-like Transcription Factor 7 Is a Causal Gene in Autism Development
Source: Int J Mol Sci. 2022 Mar 21;23(6):3376. doi: 10.3390/ijms23063376 (PMC8949233; doi:10.3390/ijms23063376)
Supplement: Supplementary file 1 [file ijms-23-03376-s001.zip › Supplemental_Table_S3.xlsx]

## Sheet: a
ASD risk genes in AAV-KLF7 group			ASD risk genes in AAV-NC group
	log2FoldChange	pvalue		log2FoldChange	pvalue
Chkb	-0.375591	0.769049	Chkb	3.21866	0.101688
Aldh1a3	-0.868721	0.447289	Aldh1a3	2.4812	0.0122881
En2	-3.01462	0.162201	En2	2.25472	0.346889
Tdo2	-0.718676	0.463539	Tdo2	2.02402	0.0520026
Ebf3	-0.793047	0.679176	Ebf3	1.89776	0.307262
Msx2	-2.67578	0.0150817	Msx2	1.4637	0.196796
Grid2	-1.61824	0.0805507	Grid2	1.35755	0.383802
Vwa7	-1.9208	0.120027	Vwa7	1.30643	0.365156
Chd7	-1.50245	0.0782732	Chd7	1.14011	0.211363
Agtr2	-0.75177	0.459677	Agtr2	1.13054	0.268432
Pax6	-1.65304	0.0352832	Pax6	1.10525	0.166437
Nrxn2	-1.11897	0.808524	Nrxn2	1.0787	0.810669
Hsd11b1	-0.743361	0.181443	Hsd11b1	0.933992	0.117942
Tspan4	-1.1899	0.0891673	Tspan4	0.887966	0.213459
Itpr1	-0.987134	0.12446	Itpr1	0.814648	0.233217
Cd38	-0.457902	0.579754	Cd38	0.793762	0.30483
Ppm1d	-0.787068	0.181165	Ppm1d	0.787974	0.179501
Pde1c	-1.31407	0.0625669	Pde1c	0.745051	0.304198
Megf11	-1.11163	0.109032	Megf11	0.715644	0.311024
Ephb2	0.00654233	0.987459	Ephb2	0.667915	0.147136
Dner	-0.866975	0.192142	Dner	0.651586	0.324819
Adrb2	-1.09161	0.0593944	Adrb2	0.650619	0.220207
Esrrb	-1.01535	0.247384	Esrrb	0.617469	0.479914
Hdac8	-0.506659	0.351811	Hdac8	0.568393	0.300989
Cntn6	-0.583632	0.369934	Cntn6	0.564972	0.385928
Astn2	-0.445903	0.411268	Astn2	0.554584	0.367959
Fgfr1	-0.162423	0.766605	Fgfr1	0.554065	0.296911
Cacna1g	-0.535274	0.364766	Cacna1g	0.540935	0.404671
Hmgn1	-0.30223	0.379003	Hmgn1	0.520429	0.131524
Uimc1	-0.377853	0.35301	Uimc1	0.519891	0.192817
Elovl2	-0.560221	0.226655	Elovl2	0.509041	0.300428
Galnt13	-0.606319	0.21244	Galnt13	0.468737	0.356329
Leo1	-0.459332	0.317619	Leo1	0.462899	0.321751
Reln	-0.624636	0.190872	Reln	0.453228	0.348486
Nfix	0.0684237	0.837811	Nfix	0.445077	0.1834
Cacna1a	-0.160103	0.705288	Cacna1a	0.443986	0.340636
Dlg2	-0.235099	0.578909	Dlg2	0.443669	0.517482
Efr3a	-0.116174	0.686302	Efr3a	0.420149	0.172908
Mpp6	-0.38903	0.437297	Mpp6	0.420106	0.397889
Nfia	-0.277491	0.563243	Nfia	0.409054	0.38114
Ninl	-0.225378	0.610608	Ninl	0.395716	0.328663
Lzts2	-0.376307	0.264731	Lzts2	0.392465	0.238752
Cdon	-0.404837	0.3595	Cdon	0.387096	0.366282
Grid2ip	-1.06948	0.24761	Grid2ip	0.384407	0.722811
Rims1	-3.38514	0.398393	Rims1	0.372466	0.869897
Slc22a15	-0.473867	0.44003	Slc22a15	0.368044	0.55045
Abca7	-0.677978	0.237829	Abca7	0.364782	0.525731
Cecr2	-0.362595	0.516164	Cecr2	0.362545	0.514687
Cadps2	-0.214654	0.64964	Cadps2	0.362381	0.398975
Ccdc91	-0.229015	0.489002	Ccdc91	0.362066	0.283292
Stag1	-0.127197	0.750591	Stag1	0.334773	0.392478
Msantd2	-0.224686	0.582459	Msantd2	0.332919	0.413972
Rit2	-0.299699	0.525429	Rit2	0.330467	0.451375
Ache	-0.0740882	0.903363	Ache	0.32119	0.545952
Pcdha8	-0.226312	0.839462	Pcdha8	0.303822	0.791354
Vdr	-1.80667	0.198095	Vdr	0.298623	0.77557
Htr1b	-0.484374	0.296742	Htr1b	0.292595	0.510283
Pdk2	-0.509802	0.229588	Pdk2	0.290862	0.493029
Phb	-0.224692	0.579647	Phb	0.290815	0.453481
Anxa1	-0.615058	0.406083	Anxa1	0.289466	0.674443
Jarid2	-0.139411	0.73176	Jarid2	0.285144	0.486089
Mbd6	-0.395451	0.288226	Mbd6	0.277952	0.487416
Tspan17	-0.320595	0.359963	Tspan17	0.276081	0.471395
Cnr1	-0.350466	0.403327	Cnr1	0.273115	0.467262
Kcnd2	-0.0482988	0.900551	Kcnd2	0.27011	0.543341
Inpp1	-0.192527	0.653882	Inpp1	0.264704	0.548373
Nuak1	-0.0219762	0.960243	Nuak1	0.263771	0.392367
Ctcf	-0.181554	0.562142	Ctcf	0.256889	0.389993
Ncaph2	-0.266557	0.355313	Ncaph2	0.255714	0.379521
Ppp5c	-0.173585	0.580083	Ppp5c	0.25077	0.391807
Prpf39	-0.259091	0.513234	Prpf39	0.250757	0.436509
Kat2b	-0.674183	0.243324	Kat2b	0.234834	0.693163
Ldb1	-0.158318	0.606687	Ldb1	0.228797	0.42905
Atp1a1	-0.186284	0.676771	Atp1a1	0.223978	0.50025
Slc7a5	-0.087759	0.779997	Slc7a5	0.209081	0.474821
Pcca	-0.493158	0.265707	Pcca	0.209029	0.643901
Kcnc1	-0.209864	0.632137	Kcnc1	0.202609	0.688325
Prune2	-0.415145	0.361662	Prune2	0.202317	0.647701
Sod1	-0.231881	0.423031	Sod1	0.201574	0.485757
Elp4	-0.194942	0.621391	Elp4	0.200683	0.609201
Cpt2	-0.521463	0.389698	Cpt2	0.199347	0.704879
Rnf25	-0.236998	0.479764	Rnf25	0.197892	0.566538
Kirrel3	-0.413194	0.398854	Kirrel3	0.196107	0.686704
Snx5	-0.25801	0.369428	Snx5	0.192279	0.498393
Tmem39b	-0.00664257	0.988003	Tmem39b	0.190446	0.683613
Snap25	-0.211335	0.565074	Snap25	0.187919	0.553642
Upf3b	-0.375006	0.35808	Upf3b	0.185367	0.653029
Tti2	-0.14799	0.699965	Tti2	0.183222	0.632077
Maoa	-0.344603	0.390752	Maoa	0.177771	0.643803
Apbb1	-0.100729	0.757243	Apbb1	0.17483	0.570475
Ap2s1	-0.235248	0.431648	Ap2s1	0.174494	0.586756
Fat1	-0.330713	0.56659	Fat1	0.164301	0.786823
Ppfia1	-0.3342	0.479564	Ppfia1	0.161777	0.737187
Dusp15	-0.535633	0.263643	Dusp15	0.151858	0.747648
P2rx5	-0.499114	0.667827	P2rx5	0.138886	0.880914
Smc3	-0.141178	0.68396	Smc3	0.13208	0.698148
Mbd4	-0.290456	0.494081	Mbd4	0.125363	0.764681
Amt	-0.24114	0.544633	Amt	0.120318	0.763476
Scp2	-0.334395	0.269221	Scp2	0.116607	0.695977
Gpx1	-0.328706	0.26171	Gpx1	0.11345	0.700464
Rad21	-0.186923	0.536069	Rad21	0.104895	0.733122
Slc29a4	-0.394717	0.674688	Slc29a4	0.0582085	0.949443
Wwox	-0.319675	0.332277	Wwox	0.0273704	0.935119
Gstm1	-0.373229	0.204975	Gstm1	0.0093903	0.975096
Megf10	-0.325644	0.486394	Megf10	0.000835973	0.998581
Gria1	0.553542	0.0958547	Gria1	-0.0424696	0.901676
Grin1	0.311428	0.36162	Grin1	-0.0992925	0.770595
Srgap3	0.338554	0.30143	Srgap3	-0.0997027	0.761945
Prex1	0.221211	0.495396	Prex1	-0.10006	0.746678
Kmt2c	0.320633	0.280622	Kmt2c	-0.100948	0.722198
Prkd2	0.300961	0.510632	Prkd2	-0.105168	0.812152
Slc4a10	0.210972	0.631077	Slc4a10	-0.105991	0.79787
Smg6	0.243326	0.415173	Smg6	-0.107478	0.717256
Lin7b	0.202243	0.714577	Lin7b	-0.107941	0.845259
Dagla	0.473091	0.127131	Dagla	-0.111196	0.742148
Ubr1	0.210453	0.473024	Ubr1	-0.123341	0.674607
Cnot1	0.241532	0.406203	Cnot1	-0.123632	0.680208
Aldh5a1	0.191717	0.559377	Aldh5a1	-0.124723	0.667301
Sbf1	0.349874	0.238197	Sbf1	-0.125735	0.663529
Mtf1	0.134385	0.669187	Mtf1	-0.126231	0.69119
Smad4	0.100083	0.754927	Smad4	-0.12781	0.696573
Depdc5	0.25537	0.399438	Depdc5	-0.1303	0.680222
Itsn1	0.348843	0.281273	Itsn1	-0.133851	0.654525
Kmt2a	0.496122	0.184494	Kmt2a	-0.137534	0.709277
Syne1	0.219241	0.508069	Syne1	-0.138458	0.697502
Hivep2	0.630913	0.271398	Hivep2	-0.139942	0.79789
Cacna1d	0.355151	0.372616	Cacna1d	-0.140744	0.719864
Cadps	0.355577	0.252683	Cadps	-0.1424	0.650346
Cyfip1	0.206571	0.487253	Cyfip1	-0.144365	0.61639
Zmynd11	0.294802	0.415083	Zmynd11	-0.146124	0.686703
Kdm4c	0.304108	0.340782	Kdm4c	-0.147621	0.641843
Rims3	0.221719	0.511216	Rims3	-0.147905	0.770994
Dip2a	0.194271	0.552916	Dip2a	-0.149478	0.626527
Dmwd	0.161211	0.614007	Dmwd	-0.149571	0.651928
Mtor	0.282691	0.348324	Mtor	-0.150633	0.619188
Pten	0.214027	0.614869	Pten	-0.15067	0.709481
Thra	0.220448	0.545717	Thra	-0.1522	0.724811
Son	0.192731	0.496024	Son	-0.153472	0.58273
Mark1	0.353826	0.409058	Mark1	-0.153598	0.701877
Ahdc1	0.360688	0.232917	Ahdc1	-0.156345	0.594548
Hivep3	0.697249	0.228927	Hivep3	-0.156702	0.777765
Lrp1	0.350763	0.217404	Lrp1	-0.158535	0.601243
Ppp2r5d	0.0887997	0.770634	Ppp2r5d	-0.158562	0.608101
Kdm3b	0.166618	0.595357	Kdm3b	-0.159235	0.599498
Upf2	0.0914905	0.760059	Upf2	-0.159353	0.592853
Il1rapl2	0.48771	0.637464	Il1rapl2	-0.160771	0.876923
Grik3	0.35066	0.396466	Grik3	-0.162004	0.685209
Ywhag	0.277125	0.430971	Ywhag	-0.16257	0.646871
Ago4	0.0955292	0.79884	Ago4	-0.164701	0.675226
Casc4	0.266128	0.386703	Casc4	-0.166057	0.588368
Birc6	0.333792	0.342681	Birc6	-0.166408	0.643355
Sgsh	0.250551	0.633564	Sgsh	-0.166585	0.741428
Btrc	0.394126	0.253367	Btrc	-0.167864	0.625422
Mboat7	0.322513	0.400604	Mboat7	-0.169233	0.660309
Ankrd11	0.342727	0.27527	Ankrd11	-0.170661	0.58549
Nrxn3	0.141446	0.627277	Nrxn3	-0.170759	0.542563
Myh10	0.210931	0.45018	Myh10	-0.17127	0.546105
Tnrc6b	0.399612	0.249986	Tnrc6b	-0.17177	0.612693
Ep400	0.407791	0.183505	Ep400	-0.17468	0.569639
Hecw2	0.274485	0.547852	Hecw2	-0.175985	0.713442
Lztr1	0.28126	0.477771	Lztr1	-0.17614	0.650352
Rgs7	0.259021	0.5418	Rgs7	-0.178618	0.651809
Nipbl	0.248818	0.398808	Nipbl	-0.182646	0.534161
Prkcb	0.321453	0.540397	Prkcb	-0.182712	0.719816
Wdfy3	0.38879	0.183691	Wdfy3	-0.184494	0.536017
Trim33	0.225802	0.518926	Trim33	-0.185845	0.584786
Nipa2	0.273946	0.442285	Nipa2	-0.185885	0.594605
Hdac4	0.32988	0.363211	Hdac4	-0.188758	0.602259
Agap1	0.279213	0.376906	Agap1	-0.188992	0.544168
Htr3a	0.515547	0.577234	Htr3a	-0.191126	0.847142
Nav2	0.481566	0.253742	Nav2	-0.191994	0.649087
Ntrk3	0.511658	0.0907825	Ntrk3	-0.192993	0.524983
Pcdhac2	0.418672	0.321646	Pcdhac2	-0.194286	0.648519
Spen	0.352326	0.31536	Spen	-0.196694	0.572965
Abat	0.193155	0.63742	Abat	-0.197285	0.576021
Arid1b	0.499935	0.0990731	Arid1b	-0.198076	0.518005
Kctd13	0.316064	0.484868	Kctd13	-0.198415	0.661069
Thbs1	0.235534	0.697204	Thbs1	-0.198856	0.740448
Hdlbp	0.228456	0.415335	Hdlbp	-0.200578	0.47535
Cntn5	0.386575	0.574875	Cntn5	-0.200991	0.786313
Scn1a	0.259172	0.370329	Scn1a	-0.201709	0.644059
Dmxl2	0.307324	0.41265	Dmxl2	-0.201888	0.580459
Kank1	0.179375	0.705351	Kank1	-0.202903	0.613409
Ank2	0.239282	0.399677	Ank2	-0.204019	0.469299
Ythdc2	0.351882	0.398219	Ythdc2	-0.206328	0.607845
Chrm3	0.765438	0.419959	Chrm3	-0.207257	0.82575
Med12l	0.422831	0.252811	Med12l	-0.207341	0.567794
Cic	0.217648	0.465525	Cic	-0.209615	0.46608
Sorcs3	0.363043	0.46151	Sorcs3	-0.210652	0.664836
Pcdh9	0.290045	0.420194	Pcdh9	-0.214104	0.556626
Ube3a	0.264632	0.411662	Ube3a	-0.216279	0.506871
Stxbp5	0.495107	0.261761	Stxbp5	-0.219961	0.604615
Clip2	0.395365	0.242742	Clip2	-0.221902	0.506727
Setd5	0.333583	0.307929	Setd5	-0.223251	0.492885
Scn9a	0.840495	0.359693	Scn9a	-0.226964	0.733998
Pcdhac1	0.568206	0.293813	Pcdhac1	-0.227965	0.683806
Ahi1	0.695959	0.196998	Ahi1	-0.230798	0.554743
Clasp1	0.405544	0.232482	Clasp1	-0.231867	0.493053
Cacna2d3	0.164228	0.713935	Cacna2d3	-0.232561	0.623947
Ptchd1	0.12225	0.790307	Ptchd1	-0.234192	0.63264
Trip12	0.399608	0.254464	Trip12	-0.234254	0.500627
Actn4	0.304624	0.438184	Actn4	-0.235078	0.528448
Jmjd1c	0.489098	0.116012	Jmjd1c	-0.235181	0.560358
Dync1h1	0.443467	0.201583	Dync1h1	-0.235767	0.496679
Tet2	0.236421	0.65408	Tet2	-0.236124	0.656784
Iqsec2	0.482461	0.335267	Iqsec2	-0.2367	0.622391
Cacna1i	0.414062	0.305935	Cacna1i	-0.239901	0.587873
Cadm1	0.284302	0.511448	Cadm1	-0.240795	0.639264
Cask	0.274379	0.423509	Cask	-0.241208	0.459409
Prickle1	0.586159	0.408357	Prickle1	-0.242726	0.726512
Ago3	0.294279	0.377566	Ago3	-0.243286	0.464276
Ctnnd2	0.299288	0.476105	Ctnnd2	-0.244723	0.546169
Mef2c	0.313549	0.849038	Mef2c	-0.246425	0.873043
Exoc6b	0.457648	0.142145	Exoc6b	-0.246904	0.418596
Kif5c	0.238483	0.541131	Kif5c	-0.247816	0.50871
Dlgap1	0.500703	0.35907	Dlgap1	-0.250591	0.629027
Ncoa1	0.452236	0.190878	Ncoa1	-0.260992	0.453538
Nr3c2	1.08585	0.00248829	Nr3c2	-0.262251	0.461853
Kat6b	0.395431	0.288475	Kat6b	-0.262409	0.464645
Syn2	0.205054	0.602319	Syn2	-0.263301	0.580333
Celf4	0.341542	0.376868	Celf4	-0.26472	0.514629
Dock4	0.666917	0.0654049	Dock4	-0.268992	0.455892
Arnt2	0.495096	0.387893	Arnt2	-0.270352	0.633102
Mcph1	0.343188	0.406984	Mcph1	-0.27142	0.508958
Asap2	0.396966	0.195636	Asap2	-0.271526	0.430745
Pacs2	0.124351	0.745592	Pacs2	-0.273994	0.442826
Zmym2	0.243472	0.474176	Zmym2	-0.275045	0.396946
Cadm2	0.402017	0.4335	Cadm2	-0.27661	0.580019
Ctnnb1	0.184844	0.528082	Ctnnb1	-0.277707	0.342123
Il1rapl1	0.176281	0.747612	Il1rapl1	-0.278124	0.608618
Sik1	0.500813	0.306047	Sik1	-0.279446	0.574479
Dlg4	0.382821	0.41015	Dlg4	-0.280079	0.538683
Psd3	0.393569	0.46297	Psd3	-0.280785	0.586295
Pak2	0.174523	0.580683	Pak2	-0.281466	0.382903
Pcm1	0.367295	0.20545	Pcm1	-0.281976	0.339336
Stx1a	0.373334	0.820982	Stx1a	-0.282959	0.858091
Nf1	0.422756	0.156942	Nf1	-0.284178	0.336159
Ocrl	0.340864	0.313075	Ocrl	-0.28478	0.384708
Celf6	0.577257	0.253816	Celf6	-0.285978	0.51435
Mecp2	0.341644	0.287191	Mecp2	-0.287082	0.378764
Syn1	0.393368	0.430766	Syn1	-0.287315	0.557343
Ptk7	0.378279	0.331844	Ptk7	-0.28805	0.455909
Pcdha9	0.355982	0.549063	Pcdha9	-0.289954	0.624475
Sntg2	0.992132	0.225195	Sntg2	-0.289978	0.743737
Nxph1	0.285905	0.398108	Nxph1	-0.291105	0.388621
Dscam	0.680645	0.17022	Dscam	-0.291184	0.54414
Prkdc	0.274023	0.42362	Prkdc	-0.295466	0.382663
Ep300	0.443704	0.17134	Ep300	-0.2985	0.358143
Herc2	0.537429	0.195415	Herc2	-0.299218	0.47128
Foxg1	0.68459	0.728867	Foxg1	-0.303343	0.876898
Dip2c	0.513791	0.1892	Dip2c	-0.304292	0.433739
Zbtb16	0.783373	0.284658	Zbtb16	-0.304565	0.67196
Scn8a	0.555902	0.176169	Scn8a	-0.305209	0.462253
Myt1l	0.49209	0.355347	Myt1l	-0.306082	0.554897
Tbck	0.334985	0.337124	Tbck	-0.310612	0.330235
Tbr1	0.521792	0.786112	Tbr1	-0.312208	0.866356
Cttnbp2	0.614649	0.247141	Cttnbp2	-0.312775	0.538817
Ash1l	0.52917	0.157738	Ash1l	-0.314048	0.391711
Ctnna2	0.339953	0.438942	Ctnna2	-0.314722	0.469154
Nova2	0.549263	0.26951	Nova2	-0.315286	0.52107
Pbx1	0.418272	0.369178	Pbx1	-0.317197	0.490193
Macrod2	0.120434	0.774125	Macrod2	-0.31924	0.444615
Gria2	0.594059	0.271243	Gria2	-0.320624	0.550553
Ralgapb	0.357779	0.306079	Ralgapb	-0.320678	0.363754
Unc80	0.460378	0.119693	Unc80	-0.325339	0.285616
Sox5	0.27336	0.615831	Sox5	-0.326855	0.537882
Grm7	0.479943	0.237235	Grm7	-0.328386	0.419128
Ago2	0.580386	0.0954988	Ago2	-0.329647	0.34116
Wdr26	0.32415	0.35398	Wdr26	-0.33109	0.333627
Ahnak	0.145361	0.739677	Ahnak	-0.332029	0.404198
Cdh10	0.304975	0.51243	Cdh10	-0.332476	0.479183
Dst	0.435789	0.160067	Dst	-0.333366	0.298104
Pcdha5	0.550986	0.375468	Pcdha5	-0.33355	0.599605
Prkca	0.731395	0.18715	Prkca	-0.339613	0.528789
Nrcam	0.526054	0.233872	Nrcam	-0.342342	0.431061
Syt1	0.428237	0.536402	Syt1	-0.343254	0.612349
Myo1e	0.168575	0.664139	Myo1e	-0.347015	0.38441
Lamb1	0.102638	0.809213	Lamb1	-0.347549	0.357206
Tcf20	0.616042	0.2128	Tcf20	-0.348492	0.479132
Wasf1	0.64882	0.257803	Wasf1	-0.349285	0.542645
Exoc6	0.578589	0.212454	Exoc6	-0.350531	0.452526
Trrap	0.529463	0.156196	Trrap	-0.35072	0.349889
Nckap5	-0.0745623	0.906684	Nckap5	-0.351847	0.499059
Unc79	0.627454	0.134517	Unc79	-0.35257	0.398022
Cd276	0.466877	0.356959	Cd276	-0.356721	0.422051
Dlgap2	0.761473	0.650916	Dlgap2	-0.357001	0.829406
Taok1	0.167442	0.646599	Taok1	-0.359684	0.319752
Nrxn1	0.331981	0.465717	Nrxn1	-0.360495	0.414583
Vps13b	0.406378	0.206042	Vps13b	-0.363589	0.286234
Unc13a	0.599035	0.262081	Unc13a	-0.363698	0.479967
Taf1	0.363543	0.269178	Taf1	-0.366149	0.261329
Ank3	0.536421	0.112135	Ank3	-0.366889	0.30678
Nlgn1	0.476891	0.3579	Nlgn1	-0.368648	0.474764
Arhgef10	0.0431535	0.916438	Arhgef10	-0.368863	0.265263
Shank1	0.769729	0.117862	Shank1	-0.370369	0.444183
Pxdn	0.724893	0.341726	Pxdn	-0.37063	0.638592
Myo5a	0.430774	0.321235	Myo5a	-0.370833	0.397171
Gabrb3	0.548373	0.264562	Gabrb3	-0.37096	0.450927
Grin2a	0.813635	0.194626	Grin2a	-0.372752	0.546273
Zc3h11a	0.277652	0.571455	Zc3h11a	-0.372895	0.424801
Frmpd4	0.475387	0.247968	Frmpd4	-0.379884	0.354453
Kcnq2	0.64177	0.176178	Kcnq2	-0.383703	0.41702
Cntn4	0.379137	0.374808	Cntn4	-0.388085	0.360636
Gpr37	0.263511	0.528149	Gpr37	-0.390362	0.212642
Gabbr2	0.441528	0.268358	Gabbr2	-0.392682	0.323046
Nbea	0.605795	0.114074	Nbea	-0.394195	0.29535
Ermn	-0.103784	0.797025	Ermn	-0.396936	0.252562
Grik5	0.500937	0.333994	Grik5	-0.396981	0.436308
Ppp1r9b	0.457739	0.305547	Ppp1r9b	-0.400299	0.366518
Akap9	0.392384	0.207445	Akap9	-0.400301	0.254397
Arhgef9	0.418837	0.37409	Arhgef9	-0.404179	0.379039
Plxna4	0.962858	0.036881	Plxna4	-0.411349	0.376365
Pcdh10	0.546755	0.353374	Pcdh10	-0.415845	0.477749
Slc24a2	0.622759	0.230146	Slc24a2	-0.418303	0.451834
Kcnb1	0.72135	0.394908	Kcnb1	-0.420016	0.613196
Pacs1	0.484228	0.286589	Pacs1	-0.423094	0.356936
Mapk3	-0.0873441	0.761539	Mapk3	-0.428048	0.294836
Cx3cr1	0.2892	0.538585	Cx3cr1	-0.434073	0.377072
Arhgap32	0.358448	0.645836	Arhgap32	-0.435405	0.561359
Mdga2	0.550466	0.197838	Mdga2	-0.44728	0.280633
Nr2f1	0.2847	0.554442	Nr2f1	-0.449228	0.331583
Cacnb1	0.619333	0.343439	Cacnb1	-0.449652	0.484737
Atp10a	0.178241	0.661049	Atp10a	-0.450362	0.179623
Dpysl3	0.46386	0.201959	Dpysl3	-0.450622	0.144626
Hydin	-0.0325178	0.972359	Hydin	-0.451924	0.58257
Cacna1e	0.729063	0.185833	Cacna1e	-0.452017	0.41567
Dmpk	0.19127	0.606862	Dmpk	-0.455514	0.188731
Ar	0.342474	0.473419	Ar	-0.456627	0.323798
Ntrk2	0.493755	0.218356	Ntrk2	-0.458261	0.246377
Slitrk5	0.738991	0.183192	Slitrk5	-0.459777	0.407213
Lrfn5	0.557571	0.266052	Lrfn5	-0.459818	0.353895
Asxl3	0.721191	0.179764	Asxl3	-0.46297	0.399367
Myo16	0.382973	0.270392	Myo16	-0.47056	0.123108
Plcb1	0.545014	0.42865	Plcb1	-0.470908	0.469833
Naaladl2	0.136391	0.807735	Naaladl2	-0.47358	0.40129
Robo2	0.651622	0.328494	Robo2	-0.475138	0.459596
Gabrg3	0.820025	0.246118	Gabrg3	-0.476651	0.498379
Slc1a2	0.444159	0.474222	Slc1a2	-0.477107	0.436159
Sh3rf3	0.704496	0.403528	Sh3rf3	-0.47737	0.578952
P4ha2	0.322118	0.468796	P4ha2	-0.482419	0.289454
Cmip	0.800413	0.165448	Cmip	-0.482707	0.410324
Csmd1	0.769041	0.337745	Csmd1	-0.489077	0.544628
Ppp1r1b	-1.09607	0.0322723	Ppp1r1b	-0.49001	0.30306
Brwd3	0.366534	0.430128	Brwd3	-0.493322	0.276912
Map1a	0.531659	0.169704	Map1a	-0.493722	0.203798
Slc1a1	0.712181	0.169879	Slc1a1	-0.494863	0.336894
Auts2	-0.067613	0.878336	Auts2	-0.49776	0.244839
Kif13b	0.437811	0.198275	Kif13b	-0.498862	0.101745
Tanc2	0.765229	0.260346	Tanc2	-0.500977	0.456236
Grid1	0.696326	0.163442	Grid1	-0.502588	0.310545
Usp9x	0.673068	0.0718586	Usp9x	-0.504772	0.17438
Grip1	0.660718	0.104703	Grip1	-0.507529	0.231417
Maob	0.103823	0.758232	Maob	-0.508345	0.199458
Cdkl5	0.618783	0.379637	Cdkl5	-0.508845	0.458758
Rps6ka2	0.429152	0.39175	Rps6ka2	-0.511272	0.333046
Zswim6	0.518087	0.313204	Zswim6	-0.517055	0.266809
Gabra3	0.369554	0.530577	Gabra3	-0.518674	0.389316
Rapgef4	0.213305	0.756193	Rapgef4	-0.523823	0.434503
Iqgap3	0.832508	0.607654	Iqgap3	-0.531989	0.756788
Ptprt	0.476157	0.335209	Ptprt	-0.532487	0.283163
Pcdh11x	0.656888	0.254337	Pcdh11x	-0.532528	0.345342
Zbtb20	1.1481	0.000996014	Zbtb20	-0.533762	0.077893
Meis2	0.0451347	0.943284	Meis2	-0.535058	0.355121
Rab43	0.401995	0.625744	Rab43	-0.535263	0.469817
Npas2	0.409613	0.659553	Npas2	-0.539437	0.549526
Otx1	0.854161	0.386068	Otx1	-0.543011	0.582978
Cep41	0.382122	0.392854	Cep41	-0.552132	0.206718
Cacna1b	0.674073	0.16394	Cacna1b	-0.555849	0.248736
Shank3	0.418789	0.183857	Shank3	-0.560878	0.119241
Syngap1	0.747788	0.315901	Syngap1	-0.562905	0.44365
Agap2	0.720565	0.317522	Agap2	-0.563834	0.430543
Cacna2d1	0.615276	0.333548	Cacna2d1	-0.571633	0.361928
Gabrb2	0.60875	0.172204	Gabrb2	-0.579264	0.226494
Cntnap2	0.724672	0.0471852	Cntnap2	-0.601007	0.0831068
Sash1	0.551968	0.180401	Sash1	-0.601111	0.0404229
Nipa1	0.469595	0.22784	Nipa1	-0.60402	0.11877
Arx	0.648667	0.756474	Arx	-0.612811	0.768477
Rorb	0.174438	0.786575	Rorb	-0.617897	0.335932
Pcdh15	0.733284	0.248284	Pcdh15	-0.618885	0.342906
Foxp1	0.473082	0.534173	Foxp1	-0.625211	0.410057
Klf16	0.717582	0.30531	Klf16	-0.627758	0.357075
Prickle2	0.998945	0.175106	Prickle2	-0.633262	0.389207
Chd3	0.758546	0.0978674	Chd3	-0.640726	0.182557
Camk2a	0.83112	0.604432	Camk2a	-0.692916	0.665405
Lrfn2	1.14866	0.119964	Lrfn2	-0.696815	0.361918
Galnt14	1.0331	0.103338	Galnt14	-0.700977	0.279041
Aff2	0.953943	0.0432325	Aff2	-0.705577	0.115331
Dock8	0.592188	0.302266	Dock8	-0.705659	0.209205
Met	0.631674	0.464431	Met	-0.707016	0.398164
Cacna1c	0.600554	0.150891	Cacna1c	-0.710567	0.0853484
Myo5c	0.0415628	0.961707	Myo5c	-0.738367	0.376341
Ntng2	0.671754	0.239605	Ntng2	-0.742138	0.229879
Trpc6	1.22195	0.195294	Trpc6	-0.746953	0.436128
Foxp2	0.461456	0.308673	Foxp2	-0.751695	0.167563
Pcdha7	0.879546	0.121687	Pcdha7	-0.753245	0.20586
Gpc4	1.20279	0.0177635	Gpc4	-0.778419	0.21671
Grm5	0.799829	0.2845	Grm5	-0.782925	0.299297
Dlx2	0.893051	0.449737	Dlx2	-0.787845	0.508827
Gda	0.642927	0.731043	Gda	-0.793941	0.67317
Gatm	1.48439	0.0418669	Gatm	-0.81314	0.167568
Sspo	0.893817	0.337826	Sspo	-0.81594	0.242586
Gucy1a2	1.04341	0.0577415	Gucy1a2	-0.836562	0.13473
Dcc	1.35465	0.0599444	Dcc	-0.838245	0.222552
Pcdh19	0.919181	0.124326	Pcdh19	-0.841335	0.210601
Grin2b	1.06869	0.486031	Grin2b	-0.846313	0.579932
Wnt1	0.81909	0.624719	Wnt1	-0.847909	0.608528
Magel2	1.87318	0.0886025	Magel2	-0.870504	0.17426
Sema5a	1.31928	0.00246645	Sema5a	-0.887179	0.0115779
Kcnq3	0.956121	0.186925	Kcnq3	-0.887358	0.212928
Cacna1h	1.62602	0.0214155	Cacna1h	-0.887678	0.205657
Ntrk1	-0.0235578	0.988721	Ntrk1	-0.893848	0.23539
Cntnap3	0.413778	0.688594	Cntnap3	-0.893876	0.362012
Gabra4	0.595813	0.388206	Gabra4	-0.918869	0.184051
Syt17	0.667144	0.305262	Syt17	-0.921495	0.219541
Cdh13	0.74036	0.0895221	Cdh13	-1.00286	0.035475
Adcy5	0.461084	0.384321	Adcy5	-1.1232	0.0375866
Drd1	-0.182905	0.864961	Drd1	-1.14653	0.268731
Oxtr	0.615083	0.369664	Oxtr	-1.15252	0.14012
Col28a1	1.55635	0.355931	Col28a1	-1.27832	0.463394
Dpyd	1.08374	0.0486251	Dpyd	-1.42447	0.00484576
Pik3r2	1.07376	0.091649	Pik3r2	-1.45762	0.0575595
Dlx6	0.496772	0.722285	Dlx6	-1.4622	0.266814
Ace	0.322631	0.405281	Ace	-1.54495	0.00377804
Ntng1	1.17039	0.0709405	Ntng1	-1.69208	0.00062633
Adora2a	-0.952222	0.304208	Adora2a	-1.74479	0.0391035
Slc6a3	3.72235	0.00815773	Slc6a3	-5.63682	2.31307e-11
Mfrp	3.04682	0.0219846	Mfrp	-5.92545	3.84399e-10
