# Supplementary material for: Krüppel-like Transcription Factor 7 Is a Causal Gene in Autism Development
Source: Int J Mol Sci. 2022 Mar 21;23(6):3376. doi: 10.3390/ijms23063376 (PMC8949233; doi:10.3390/ijms23063376)
Supplement: Supplementary file 1 [file ijms-23-03376-s001.zip › Supplemental_Table_S4.xlsx]

## Sheet: 4a
The list of differentially expressed ASD genes in klf7 knockdown human brain organoids
gene_name	gene_id	KO	NC	log2FoldChange	pvalue	padj	gene_name	gene_chr	gene_start	gene_end	gene strand	gene_length
NSMCE3	ENSG00000185115	459.049	1.38778e-17	11.8477	8.48109e-29	1.14121e-26	NSMCE3	15	29264992	29269829	-	4838
EXOC6	ENSG00000138190	240.923	1.38778e-17	10.9179	1.71442e-22	4.09937e-21	EXOC6	10	92834713	93059493	+	6193
NUP155	ENSG00000113569	227.9	1.38778e-17	10.8378	5.70669e-22	1.21433e-20	NUP155	5	37288137	37371181	-	9233
SYN1	ENSG00000008056	222.474	1.38778e-17	10.8031	1.01433e-21	2.04731e-20	SYN1	X	47571898	47619943	-	3822
ELAVL2	ENSG00000107105	212.707	1.38778e-17	10.7383	2.46605e-21	4.66849e-20	ELAVL2	9	23690104	23826337	-	5140
PLCD4	ENSG00000115556	195.344	1.38778e-17	10.6156	1.61222e-20	2.66599e-19	PLCD4	2	218607765	218637184	+	5867
TBX1	ENSG00000184058	192.088	1.38778e-17	10.5913	2.23611e-20	3.58535e-19	TBX1	22	19756703	19783593	+	3580
GATM	ENSG00000171766	191.003	1.38778e-17	10.5832	2.49612e-20	3.95604e-19	GATM	15	45361124	45402327	-	6644
GRIN1	ENSG00000176884	182.322	1.38778e-17	10.5161	6.87009e-20	1.01937e-18	GRIN1	9	137138390	137168762	+	6729
TECTA	ENSG00000109927	163.873	1.38778e-17	10.3623	5.93943e-19	7.34403e-18	TECTA	11	121101173	121191493	+	8383
CLCN4	ENSG00000073464	150.851	1.38778e-17	10.2429	3.19501e-18	3.39408e-17	CLCN4	X	10156945	10237660	+	6789
PARD3B	ENSG00000116117	141.084	1.38778e-17	10.1464	1.26509e-17	1.18521e-16	PARD3B	2	204545793	205620162	+	10382
CDH11	ENSG00000140937	136.743	1.38778e-17	10.1014	2.24245e-17	1.98951e-16	CDH11	16	64943753	65126112	-	13381
DLGAP3	ENSG00000116544	132.402	1.38778e-17	10.0549	4.02867e-17	3.37567e-16	DLGAP3	1	34865436	34929585	-	3977
CACNA1I	ENSG00000100346	131.317	1.38778e-17	10.043	5.42821e-17	4.4746e-16	CACNA1I	22	39570753	39689737	+	10792
CACNA2D3	ENSG00000157445	128.061	1.38778e-17	10.0068	8.54765e-17	6.75787e-16	CACNA2D3	3	54122547	55074557	+	4670
CASZ1	ENSG00000130940	125.891	1.38778e-17	9.98219	1.16233e-16	8.98253e-16	CASZ1	1	10636604	10796650	-	11336
DLL1	ENSG00000198719	124.806	1.38778e-17	9.96971	1.35735e-16	1.03383e-15	DLL1	6	170282206	170306565	-	3226
PCDHA11	ENSG00000249158	123.72	1.38778e-17	9.95713	1.58663e-16	1.19717e-15	PCDHA11	5	140868183	141012344	+	6284
HLA-DPB1	ENSG00000223865	120.465	1.38778e-17	9.91869	2.54925e-16	1.85714e-15	HLA-DPB1	6	33075926	33087201	+	2791
OTUD7A	ENSG00000169918	120.465	1.38778e-17	9.91869	2.54925e-16	1.85714e-15	OTUD7A	15	31475398	31870789	-	14331
RAPGEF4	ENSG00000091428	118.294	1.38778e-17	9.89249	4.13369e-16	2.89907e-15	RAPGEF4	2	172735274	173052893	+	7129
SHANK2	ENSG00000162105	115.039	1.38778e-17	9.85227	6.76724e-16	4.56639e-15	SHANK2	11	70467856	71252577	-	18775
GRIA2	ENSG00000120251	107.442	1.38778e-17	9.75381	2.22337e-15	1.36414e-14	GRIA2	4	157204182	157366075	+	8941
AKAP9	ENSG00000127914	104.187	1.38778e-17	9.70947	4.50469e-15	2.6501e-14	AKAP9	7	91940867	92110673	+	18210
ST8SIA2	ENSG00000140557	104.187	1.38778e-17	9.70947	4.50469e-15	2.6501e-14	ST8SIA2	15	92393828	92468728	+	5903
IMMP2L	ENSG00000184903	103.102	1.38778e-17	9.69438	5.39145e-15	3.13815e-14	IMMP2L	7	110663051	111562517	-	3411
SLC7A3	ENSG00000165349	103.102	1.38778e-17	9.69438	5.39145e-15	3.13815e-14	SLC7A3	X	70925582	70931125	-	2265
DSCAM	ENSG00000171587	99.846	1.38778e-17	9.64815	9.3166e-15	5.22346e-14	DSCAM	21	40010999	40847139	-	8577
ZBTB20	ENSG00000181722	97.6755	1.38778e-17	9.61648	1.35074e-14	7.35671e-14	ZBTB20	3	114314501	115147271	-	31872
BICRA	ENSG00000063169	92.2495	1.38778e-17	9.53412	4.26048e-14	2.17138e-13	BICRA	19	47608196	47703277	+	7507
ALG6	ENSG00000088035	91.1643	1.38778e-17	9.51707	5.18668e-14	2.61525e-13	ALG6	1	63367575	63438562	+	5496
MAGEL2	ENSG00000254585	91.1643	1.38778e-17	9.51707	5.18668e-14	2.61525e-13	MAGEL2	15	23643549	23647867	-	4319
SETBP1	ENSG00000152217	80.3123	1.38778e-17	9.33447	4.05952e-13	1.80665e-12	SETBP1	18	44680173	45068510	+	14025
SLC45A1	ENSG00000162426	75.9714	1.38778e-17	9.25443	1.21497e-12	5.05166e-12	SLC45A1	1	8317826	8344167	+	2888
PNPLA7	ENSG00000130653	74.8862	1.38778e-17	9.23371	1.52179e-12	6.2441e-12	PNPLA7	9	137459953	137550534	-	9976
UNC79	ENSG00000133958	74.8862	1.38778e-17	9.23371	1.52179e-12	6.2441e-12	UNC79	14	93333219	93707876	+	12513
SLC7A7	ENSG00000155465	72.7158	1.38778e-17	9.19134	2.40226e-12	9.46357e-12	SLC7A7	14	22773222	22829820	-	5131
MYT1L	ENSG00000186487	71.6306	1.38778e-17	9.16969	3.02785e-12	1.1746e-11	MYT1L	2	1789113	2331664	-	35151
CAMK4	ENSG00000152495	68.375	1.38778e-17	9.10269	6.14343e-12	2.29126e-11	CAMK4	5	111223653	111494886	+	13910
HDAC4	ENSG00000068024	67.2898	1.38778e-17	9.07965	7.81283e-12	2.8756e-11	HDAC4	2	239048168	239401654	-	13368
PRODH	ENSG00000100033	67.2898	1.38778e-17	9.07965	7.81283e-12	2.8756e-11	PRODH	22	18912777	18936553	-	8776
RBFOX1	ENSG00000078328	65.1194	1.38778e-17	9.03243	1.63003e-11	5.77644e-11	RBFOX1	16	5239802	7713338	+	10121
KDM1B	ENSG00000165097	53.1821	1.38778e-17	8.74087	2.96087e-10	9.07098e-10	KDM1B	6	18155329	18223853	+	5596
TMEM39B	ENSG00000121775	49.9265	1.38778e-17	8.64994	9.29778e-10	2.7414e-09	TMEM39B	1	32072031	32102866	+	2820
NTNG2	ENSG00000196358	39.0745	1.38778e-17	8.2973	2.09586e-08	5.55216e-08	NTNG2	9	132161676	132244534	+	7845
LRP2	ENSG00000081479	35.8189	1.38778e-17	8.17219	8.20482e-08	2.06854e-07	LRP2	2	169127109	169362685	-	16260
PTCHD1	ENSG00000165186	34.7337	1.38778e-17	8.12795	1.16814e-07	2.91346e-07	PTCHD1	X	23334016	23404372	+	13714
STK39	ENSG00000198648	304.95	2.7576	6.72239	2.48155e-22	5.76299e-21	STK39	2	167954020	168248141	-	4247
CACNA1D	ENSG00000157388	91.1643	0.914574	6.44728	8.8544e-13	3.77764e-12	CACNA1D	3	53328963	53813733	+	20588
DLG1	ENSG00000075711	443.856	5.52214	6.29519	1.56541e-23	4.79582e-22	DLG1	3	197042560	197299300	-	11001
TTN	ENSG00000155657	117.209	1.83607	5.89798	8.98857e-15	5.1063e-14	TTN	2	178525989	178830802	-	118976
MYO16	ENSG00000041515	55.3526	0.914574	5.72866	2.40073e-09	6.82054e-09	MYO16	13	108596152	109208007	+	9209
UPF3B	ENSG00000125351	73.801	1.83607	5.23146	3.02494e-11	1.03689e-10	UPF3B	X	119805311	119852998	-	3081
QRICH1	ENSG00000198218	339.676	13.8156	4.60665	8.24127e-17	6.60697e-16	QRICH1	3	49029707	49094363	-	5499
NIPBL	ENSG00000164190	105.272	4.60064	4.47713	1.72857e-11	6.12247e-11	NIPBL	5	36876759	37066413	+	12529
NLGN4Y	ENSG00000165246	99.846	4.60064	4.40088	4.75055e-11	1.57681e-10	NLGN4Y	Y	14522573	14845650	+	8589
EXOC6B	ENSG00000144036	437.345	30.4024	3.84069	3.95293e-14	2.04359e-13	EXOC6B	2	72175984	72826041	-	10197
TRIM23	ENSG00000113595	330.995	28.5594	3.52867	3.55667e-12	1.37818e-11	TRIM23	5	65589680	65625975	-	4807
PHF7	ENSG00000010318	278.905	28.5594	3.28173	8.92732e-11	2.89595e-10	PHF7	3	52410657	52423641	+	3367
FBRSL1	ENSG00000112787	142.169	14.7371	3.25848	3.35318e-09	9.44629e-09	FBRSL1	12	132489551	132585188	+	9378
MBD1	ENSG00000141644	503.542	53.4395	3.23293	1.67098e-11	5.92004e-11	MBD1	18	50266882	50281774	-	6734
BBS4	ENSG00000140463	864.915	101.357	3.09145	2.47381e-11	8.63943e-11	BBS4	15	72686179	72738476	+	4149
FBXO33	ENSG00000165355	697.794	82.0056	3.08694	3.47637e-11	1.17774e-10	FBXO33	14	39397669	39432500	-	3853
MACROD2	ENSG00000172264	278.905	34.0883	3.02749	1.26531e-09	3.68949e-09	MACROD2	20	13995369	16053197	+	11428
PTBP2	ENSG00000117569	374.403	55.2825	2.75673	6.59994e-09	1.81495e-08	PTBP2	1	96721665	96823738	+	12937
USP45	ENSG00000123552	348.358	55.2825	2.65274	2.26275e-08	5.98617e-08	USP45	6	99432379	99521728	-	8051
GABRA4	ENSG00000109158	130.232	21.1875	2.61219	8.32153e-07	1.96919e-06	GABRA4	4	46918900	46994407	-	12131
RNF38	ENSG00000137075	457.964	76.4767	2.58004	2.57953e-08	6.81109e-08	RNF38	9	36336396	36487548	-	6138
NIPA2	ENSG00000140157	294.098	63.5759	2.20735	2.25521e-06	5.19866e-06	NIPA2	15	22838641	22868384	+	3505
AGO3	ENSG00000126070	211.622	46.9891	2.16787	6.91236e-06	1.54289e-05	AGO3	1	35930718	36072500	+	21157
DUSP15	ENSG00000149599	811.74	180.604	2.16735	9.33567e-07	2.20272e-06	DUSP15	20	31847637	31870747	-	3791
TFB2M	ENSG00000162851	321.228	71.8692	2.15805	2.77024e-06	6.34009e-06	TFB2M	1	246540560	246566324	-	1848
DIP2C	ENSG00000151240	144.339	33.1668	2.11713	2.40916e-05	5.17137e-05	DIP2C	10	274190	689668	-	8563
GRIA1	ENSG00000155511	265.882	62.6544	2.08292	7.97505e-06	1.77345e-05	GRIA1	5	153489615	153813869	+	7636
BCL11A	ENSG00000119866	252.86	60.8114	2.05348	1.08455e-05	2.39124e-05	BCL11A	2	60450520	60555154	-	25422
GPR85	ENSG00000164604	296.268	75.5552	1.96937	1.79915e-05	3.91213e-05	GPR85	7	113078331	113087778	-	7396
DLG2	ENSG00000150672	244.178	63.5759	1.9391	3.05317e-05	6.50999e-05	DLG2	11	83455012	85627922	-	16709
TMEM134	ENSG00000172663	874.682	229.443	1.92999	9.80864e-06	2.1675e-05	TMEM134	11	67461710	67469272	-	5892
METTL26	ENSG00000130731	3259.96	859.739	1.92272	6.88198e-06	1.53636e-05	METTL26	16	634427	636366	-	1830
JARID2	ENSG00000008083	175.81	46.9891	1.90056	8.56103e-05	0.00017582	JARID2	6	15246296	15522040	+	6015
ZNF385B	ENSG00000144331	129.146	35.0098	1.87909	0.000176215	0.000352866	ZNF385B	2	179441982	179861505	-	5310
CTNNA2	ENSG00000066032	549.121	149.274	1.8782	2.18786e-05	4.71478e-05	CTNNA2	2	79185231	80648861	+	7535
RPS6KA2	ENSG00000071242	360.295	98.5923	1.86818	3.42108e-05	7.25498e-05	RPS6KA2	6	166409364	166906451	-	8243
NRCAM	ENSG00000091129	406.959	112.415	1.85479	3.55613e-05	7.53091e-05	NRCAM	7	108147623	108456717	-	8193
ARID2	ENSG00000189079	189.918	52.518	1.85178	9.69342e-05	0.000198452	ARID2	12	45729665	45908040	+	12127
TSPAN17	ENSG00000048140	1680.99	474.558	1.82436	2.1198e-05	4.57314e-05	TSPAN17	5	176647387	176659054	+	5215
HLA-B	ENSG00000234745	354.869	100.435	1.81962	5.51811e-05	0.000114926	HLA-B	6	31269491	31357188	-	3051
MYO5A	ENSG00000197535	681.516	207.328	1.71617	8.28831e-05	0.000170448	MYO5A	15	52307283	52529050	-	12988
DLGAP1	ENSG00000170579	57.523	17.5015	1.70882	0.00262157	0.00465714	DLGAP1	18	3496032	4455335	-	12106
BAZ2B	ENSG00000123636	105.272	32.2453	1.70271	0.000799755	0.00150386	BAZ2B	2	159318979	159616692	-	20370
KCNQ3	ENSG00000184156	400.448	123.472	1.69632	0.00013798	0.000278661	KCNQ3	8	132120858	132481019	-	12646
GRIK5	ENSG00000105737	1208.93	374.116	1.6918	8.25053e-05	0.000169747	GRIK5	19	41998321	42069498	-	5014
ZWILCH	ENSG00000174442	108.528	34.0883	1.66673	0.00101008	0.00187799	ZWILCH	15	66504959	66550128	+	4849
OFD1	ENSG00000046651	121.55	39.6172	1.61397	0.00102086	0.00189727	OFD1	X	13734745	13769353	+	5172
NCAPH2	ENSG00000025770	1230.63	410.054	1.58519	0.000212131	0.000421346	NCAPH2	22	50508216	50523472	+	3159
AGAP2	ENSG00000135439	311.461	104.121	1.57951	0.000452039	0.000870402	AGAP2	12	57723761	57742157	-	6728
SYNGAP1	ENSG00000197283	129.146	43.3032	1.57341	0.00125201	0.00230872	SYNGAP1	6	33419661	33457541	+	12129
MPP6	ENSG00000105926	181.236	60.8114	1.57328	0.000735497	0.00138682	MPP6	7	24573268	24694193	+	9369
DENR	ENSG00000139726	326.654	110.572	1.56159	0.000480033	0.000921462	DENR	12	122752774	122771064	+	3576
PPP2R5D	ENSG00000112640	192.088	65.4188	1.55198	0.000845325	0.00158672	PPP2R5D	6	42984499	43012342	+	3314
UBN2	ENSG00000157741	92.2495	33.1668	1.47194	0.00397609	0.00691833	UBN2	7	139230356	139308236	+	16386
CCNG1	ENSG00000113328	1422.71	516.947	1.46031	0.000595318	0.00113058	CCNG1	5	163437569	163446151	+	3096
MBD3	ENSG00000071655	862.745	315.141	1.45253	0.000715513	0.00135193	MBD3	19	1573596	1592801	-	7845
PRKN	ENSG00000185345	148.68	54.361	1.44923	0.00237436	0.00424434	PRKN	6	161347420	162727771	-	5686
NDUFA5	ENSG00000128609	1487.82	545.513	1.44729	0.000649739	0.0012307	NDUFA5	7	123536997	123558255	-	9851
AP1S2	ENSG00000182287	746.628	275.517	1.43779	0.000829451	0.00155872	AP1S2	X	15825806	15854931	-	5371
PAFAH1B2	ENSG00000168092	834.53	315.141	1.40457	0.00105623	0.00196115	PAFAH1B2	11	117144267	117176894	+	7104
CELF4	ENSG00000101489	363.551	137.295	1.40397	0.00150166	0.00274328	CELF4	18	37243047	37566037	-	6532
TTI2	ENSG00000129696	183.407	70.0263	1.3873	0.0029212	0.00516269	TTI2	8	33473386	33513601	-	4222
LNPK	ENSG00000144320	466.645	184.29	1.33968	0.00212453	0.00381864	LNPK	2	175923892	176002839	-	9122
HLA-A	ENSG00000206503	2372.26	972.16	1.28688	0.00218542	0.00392141	HLA-A	6	29941260	29945884	+	2710
KATNAL1	ENSG00000102781	130.232	53.4395	1.28286	0.00722251	0.012169	KATNAL1	13	30202630	30307484	-	8105
ARNT2	ENSG00000172379	177.981	75.5552	1.23457	0.00718209	0.0121039	ARNT2	15	80404350	80597937	+	7741
TRIM32	ENSG00000119401	220.304	93.9849	1.22775	0.00696605	0.0117586	TRIM32	9	116687302	116701300	+	3780
GPX1	ENSG00000233276	11846.1	5256.14	1.17231	0.00485662	0.00836245	GPX1	3	49357171	49358600	-	1430
GALNT14	ENSG00000158089	161.703	71.8692	1.16831	0.0128498	0.0209433	GALNT14	2	30910467	31155202	-	4567
PHF21A	ENSG00000135365	108.528	48.8321	1.14985	0.0199475	0.0315523	PHF21A	11	45929323	46121178	-	11190
CACNA1A	ENSG00000141837	110.698	50.6751	1.12508	0.019893	0.0314879	CACNA1A	19	13206442	13633025	-	43159
TSPAN7	ENSG00000156298	530.672	246.951	1.10315	0.0105406	0.0174049	TSPAN7	X	38561370	38688920	+	3110
NTRK2	ENSG00000148053	191.003	89.3774	1.09438	0.0160773	0.025783	NTRK2	9	84668551	85027070	+	20363
HMGN1	ENSG00000205581	1842.68	867.111	1.08739	0.00953296	0.015821	HMGN1	21	39342315	39349647	-	5102
ANKS1B	ENSG00000185046	196.429	93.0634	1.07655	0.0183705	0.0292636	ANKS1B	12	98726457	99984654	-	11053
KIAA0232	ENSG00000170871	223.559	105.964	1.07605	0.0174017	0.0277977	KIAA0232	4	6781375	6884170	+	8499
UPF2	ENSG00000151461	699.964	333.571	1.06896	0.0119766	0.0196274	UPF2	10	11920022	12043170	-	5906
MEGF11	ENSG00000157890	96.5903	46.0676	1.06578	0.0325499	0.0494956	MEGF11	15	65895079	66253747	-	9828
SCP2	ENSG00000116171	765.076	365.823	1.06416	0.0124207	0.0203187	SCP2	1	52927229	53051703	+	8305
SOD1	ENSG00000142168	3582.27	1718.56	1.05961	0.0110037	0.0181347	SOD1	21	31659622	31668931	+	2019
SNX5	ENSG00000089006	876.853	421.112	1.05787	0.0126648	0.020686	SNX5	20	17941597	17968980	-	7953
RBM27	ENSG00000091009	261.541	127.158	1.03957	0.0196495	0.0311276	RBM27	5	146203600	146289132	+	6578
SLC1A2	ENSG00000110436	156.277	76.4767	1.02962	0.0258493	0.0399709	SLC1A2	11	35251205	35420063	-	22835
GPC6	ENSG00000183098	149.765	73.7122	1.02129	0.027747	0.0426697	GPC6	13	93226842	94407401	+	6468
NR2F1	ENSG00000175745	201.855	99.5138	1.01929	0.0234599	0.0365437	NR2F1	5	93583224	93594615	+	4314
C12orf57	ENSG00000111678	4696.77	2328.59	1.01217	0.0149311	0.024098	C12orf57	12	6942978	6946003	+	1806
PER1	ENSG00000179094	512.224	256.166	0.999286	0.0200253	0.031667	PER1	17	8140472	8156506	-	7002
GLO1	ENSG00000124767	897.471	460.736	0.961704	0.022689	0.0354153	GLO1	6	38675925	38703141	-	2352
EXOC3	ENSG00000180104	372.232	193.505	0.943308	0.0295739	0.0452864	EXOC3	5	443158	471937	+	8182
CNTNAP2	ENSG00000174469	1718.97	913.185	0.912458	0.0289764	0.0444309	CNTNAP2	7	146116002	148420998	+	16666
NFIB	ENSG00000147862	2678.29	1424.61	0.910678	0.0286835	0.0440113	NFIB	9	14081843	14398983	-	12765
GALNT2	ENSG00000143641	1.38778e-17	1587.71	-13.6377	2.60955e-40	1.79081e-36	GALNT2	1	230057990	230282124	+	7743
MCM4	ENSG00000104738	1.38778e-17	1079.05	-13.0805	3.07197e-36	4.21628e-33	MCM4	8	47960185	47978160	+	6973
NACC1	ENSG00000160877	1.38778e-17	665.306	-12.383	1.31558e-32	4.29913e-30	NACC1	19	13118103	13141141	+	4474
PTPN11	ENSG00000179295	1.38778e-17	656.091	-12.3629	1.81564e-32	5.53769e-30	PTPN11	12	112418351	112509913	+	7023
PACS1	ENSG00000175115	1.38778e-17	612.781	-12.2644	8.98609e-32	2.41831e-29	PACS1	11	66070363	66244747	+	9037
GIGYF2	ENSG00000204120	1.38778e-17	608.174	-12.2535	1.08966e-31	2.87609e-29	GIGYF2	2	232697299	232860575	+	13416
MED13	ENSG00000108510	1.38778e-17	502.203	-11.9773	9.62838e-30	1.61158e-27	MED13	17	61942605	62065282	-	12677
BICDL1	ENSG00000135127	1.38778e-17	492.066	-11.9479	1.53652e-29	2.42399e-27	BICDL1	12	119989869	120094494	+	5484
DYRK1A	ENSG00000157540	1.38778e-17	481.93	-11.9179	2.47394e-29	3.65106e-27	DYRK1A	21	37365573	37526358	+	26602
MSL3	ENSG00000005302	1.38778e-17	427.562	-11.7453	3.83779e-28	4.08323e-26	MSL3	X	11758159	11775772	+	9780
IQSEC2	ENSG00000124313	1.38778e-17	427.562	-11.7453	3.83779e-28	4.08323e-26	IQSEC2	X	53225828	53321350	-	13115
TNS2	ENSG00000111077	1.38778e-17	411.897	-11.6914	9.19413e-28	8.58432e-26	TNS2	12	53046969	53064372	+	8093
AGO4	ENSG00000134698	1.38778e-17	406.368	-11.6719	1.28614e-27	1.16133e-25	AGO4	1	35808172	35857890	+	7267
APBA2	ENSG00000034053	1.38778e-17	384.253	-11.5912	4.58357e-27	3.51449e-25	APBA2	15	28884483	29118315	+	6869
AHDC1	ENSG00000126705	1.38778e-17	377.802	-11.5668	6.55734e-27	4.86484e-25	AHDC1	1	27534035	27604431	-	8297
BCORL1	ENSG00000085185	1.38778e-17	377.802	-11.5668	6.55734e-27	4.86484e-25	BCORL1	X	129981107	130058083	+	7996
PPFIA1	ENSG00000131626	1.38778e-17	376.881	-11.5633	6.96412e-27	5.05728e-25	PPFIA1	11	70270700	70385312	+	11704
KCNMA1	ENSG00000156113	1.38778e-17	360.294	-11.4984	1.98214e-26	1.25368e-24	KCNMA1	10	76869601	77638369	-	35644
RFX3	ENSG00000080298	1.38778e-17	348.315	-11.4496	4.26228e-26	2.4074e-24	RFX3	9	3218297	3526004	-	11169
KDM6A	ENSG00000147050	1.38778e-17	333.571	-11.3872	1.07373e-25	5.41801e-24	KDM6A	X	44873177	45112602	+	7139
FOXP1	ENSG00000114861	1.38778e-17	325.278	-11.3509	1.9811e-25	9.31185e-24	FOXP1	3	70952817	71583993	-	36714
ABCA7	ENSG00000064687	1.38778e-17	316.063	-11.3095	3.71194e-25	1.64875e-23	ABCA7	19	1040101	1065572	+	8367
DPYD	ENSG00000188641	1.38778e-17	315.141	-11.3053	3.98408e-25	1.75261e-23	DPYD	1	97077743	97995000	-	7131
CHD7	ENSG00000171316	1.38778e-17	305.005	-11.2581	8.17479e-25	3.33926e-23	CHD7	8	60678778	60868028	+	16982
DAGLA	ENSG00000134780	1.38778e-17	292.104	-11.1958	2.14869e-24	8.03564e-23	DAGLA	11	61680433	61747001	+	5757
MBD5	ENSG00000204406	1.38778e-17	288.418	-11.1775	2.91505e-24	1.06976e-22	MBD5	2	148021011	148516971	+	24256
STAG1	ENSG00000118007	1.38778e-17	281.968	-11.1449	4.63914e-24	1.64104e-22	STAG1	3	136336233	136752403	-	7846
FBXO11	ENSG00000138081	1.38778e-17	281.046	-11.1402	5.01692e-24	1.74765e-22	FBXO11	2	47789316	47905793	-	7074
SLC9A6	ENSG00000198689	1.38778e-17	276.439	-11.1163	7.44822e-24	2.49943e-22	SLC9A6	X	135973841	136047269	+	7465
VPS13B	ENSG00000132549	1.38778e-17	274.596	-11.1067	8.06684e-24	2.68081e-22	VPS13B	8	99013266	99877580	+	16716
NR1D1	ENSG00000126368	1.38778e-17	268.146	-11.0724	1.4204e-23	4.40067e-22	NR1D1	17	40092787	40100725	-	2772
ERBIN	ENSG00000112851	1.38778e-17	264.46	-11.0524	1.97402e-23	5.91561e-22	ERBIN	5	65926475	66082549	+	10216
UNC5D	ENSG00000156687	1.38778e-17	259.852	-11.0271	2.75552e-23	7.92861e-22	UNC5D	8	35235457	35796550	+	10816
SMARCC2	ENSG00000139613	1.38778e-17	258.009	-11.0168	3.26107e-23	9.28593e-22	SMARCC2	12	56162983	56189567	-	8555
SLC25A12	ENSG00000115840	1.38778e-17	254.323	-10.9961	4.58322e-23	1.24811e-21	SLC25A12	2	171784370	171999859	-	5169
AGO2	ENSG00000123908	1.38778e-17	228.522	-10.8418	4.72477e-22	1.03922e-20	AGO2	8	140520156	140635619	-	15833
KAT2B	ENSG00000114166	1.38778e-17	227.6	-10.836	5.19164e-22	1.11511e-20	KAT2B	3	20040023	20154404	+	5634
THBS1	ENSG00000137801	1.38778e-17	222.071	-10.8005	8.36131e-22	1.71795e-20	THBS1	15	39581079	39599466	+	9158
TSC1	ENSG00000165699	1.38778e-17	220.228	-10.7885	1.01433e-21	2.04731e-20	TSC1	9	132891348	132946874	-	17600
ROBO2	ENSG00000185008	1.38778e-17	217.464	-10.7703	1.35916e-21	2.68795e-20	ROBO2	3	75906695	77649964	+	16663
HCFC1	ENSG00000172534	1.38778e-17	217.464	-10.7703	1.35916e-21	2.68795e-20	HCFC1	X	153947553	153971807	-	9004
GTF2I	ENSG00000263001	1.38778e-17	211.935	-10.7332	2.23074e-21	4.24645e-20	GTF2I	7	74657667	74760692	+	10438
SAMD11	ENSG00000187634	1.38778e-17	211.013	-10.7269	2.46605e-21	4.66849e-20	SAMD11	1	923928	944581	+	4166
CACNB1	ENSG00000067191	1.38778e-17	206.406	-10.6951	4.09665e-21	7.47693e-20	CACNB1	17	39173456	39197703	-	7094
SCAF4	ENSG00000156304	1.38778e-17	198.113	-10.636	9.43413e-21	1.61049e-19	SCAF4	21	31671033	31732075	-	5901
ZFYVE26	ENSG00000072121	1.38778e-17	197.191	-10.6292	1.04918e-20	1.78217e-19	ZFYVE26	14	67727374	67816590	-	15706
NCOA1	ENSG00000084676	1.38778e-17	196.27	-10.6225	1.16733e-20	1.97067e-19	NCOA1	2	24491914	24770702	+	8633
CDH13	ENSG00000140945	1.38778e-17	195.348	-10.6157	1.29938e-20	2.17487e-19	CDH13	16	82626803	83800640	+	11187
TBR1	ENSG00000136535	1.38778e-17	192.584	-10.5951	1.79711e-20	2.9259e-19	TBR1	2	161416094	161425870	+	9600
BST1	ENSG00000109743	1.38778e-17	192.584	-10.5951	1.79711e-20	2.9259e-19	BST1	4	15702950	15738313	+	2980
TSPOAP1	ENSG00000005379	1.38778e-17	189.819	-10.5743	2.23611e-20	3.58535e-19	TSPOAP1	17	58301228	58328760	-	11354
SLITRK5	ENSG00000165300	1.38778e-17	184.29	-10.5317	4.35851e-20	6.68386e-19	SLITRK5	13	87672615	87696272	+	21103
ASTN2	ENSG00000148219	1.38778e-17	181.526	-10.5099	6.12658e-20	9.17983e-19	ASTN2	9	116425225	117415070	-	8290
HOMER1	ENSG00000152413	1.38778e-17	177.84	-10.4803	8.65251e-20	1.2647e-18	HOMER1	5	79372636	79514217	-	6154
OTX1	ENSG00000115507	1.38778e-17	176.919	-10.4728	9.71809e-20	1.39666e-18	OTX1	2	63050057	63057836	+	4833
ADCY3	ENSG00000138031	1.38778e-17	175.997	-10.4653	1.09208e-19	1.55164e-18	ADCY3	2	24819169	24919839	-	6058
LRBA	ENSG00000198589	1.38778e-17	175.997	-10.4653	1.09208e-19	1.55164e-18	LRBA	4	150264531	151015727	-	16657
SHANK3	ENSG00000251322	1.38778e-17	174.154	-10.4501	1.3814e-19	1.91706e-18	SHANK3	22	50674415	50733298	+	7455
STXBP5	ENSG00000164506	1.38778e-17	163.096	-10.3556	5.24231e-19	6.51138e-18	STXBP5	6	147204425	147390476	+	10504
CNTN5	ENSG00000149972	1.38778e-17	161.253	-10.3392	6.73347e-19	8.22215e-18	CNTN5	11	99020953	100358885	+	9103
TRIM33	ENSG00000197323	1.38778e-17	160.332	-10.3309	7.63851e-19	9.26136e-18	TRIM33	1	114392777	114511160	-	9574
TET3	ENSG00000187605	1.38778e-17	160.332	-10.3309	7.63851e-19	9.26136e-18	TET3	2	73986404	74108176	+	12271
PLCB1	ENSG00000182621	1.38778e-17	160.332	-10.3309	7.63851e-19	9.26136e-18	PLCB1	20	8077251	8968360	+	17412
CTTNBP2	ENSG00000077063	1.38778e-17	156.646	-10.2974	1.2732e-18	1.4784e-17	CTTNBP2	7	117710651	117874139	-	7035
ASAP2	ENSG00000151693	1.38778e-17	152.96	-10.2631	1.8808e-18	2.09699e-17	ASAP2	2	9206765	9405683	+	7257
NBEA	ENSG00000172915	1.38778e-17	152.96	-10.2631	1.8808e-18	2.09699e-17	NBEA	13	34942287	35673022	+	11949
GIGYF1	ENSG00000146830	1.38778e-17	151.117	-10.2456	2.44792e-18	2.66226e-17	GIGYF1	7	100679507	100694037	-	6917
ACHE	ENSG00000087085	1.38778e-17	151.117	-10.2456	2.44792e-18	2.66226e-17	ACHE	7	100889994	100896974	-	3783
KCTD13	ENSG00000174943	1.38778e-17	151.117	-10.2456	2.44792e-18	2.66226e-17	KCTD13	16	29905012	29927035	-	7260
WNK3	ENSG00000196632	1.38778e-17	149.274	-10.2279	3.19501e-18	3.39408e-17	WNK3	X	54192823	54358642	-	11472
SYN2	ENSG00000157152	1.38778e-17	147.431	-10.21	4.18211e-18	4.3683e-17	SYN2	3	12004402	12191400	+	5683
SLC6A1	ENSG00000157103	1.38778e-17	145.588	-10.1919	5.49026e-18	5.56117e-17	SLC6A1	3	10992186	11039249	+	18276
RSRC1	ENSG00000174891	1.38778e-17	145.588	-10.1919	5.49026e-18	5.56117e-17	RSRC1	3	158105855	158545730	+	5117
GALNT13	ENSG00000144278	1.38778e-17	144.667	-10.1827	6.29765e-18	6.24082e-17	GALNT13	2	153871913	154453849	+	6520
CASC4	ENSG00000166734	1.38778e-17	142.824	-10.1642	7.22926e-18	7.0974e-17	CASC4	15	44288729	44415758	+	7095
TAF1C	ENSG00000103168	1.38778e-17	142.824	-10.1642	7.22926e-18	7.0974e-17	TAF1C	16	84177847	84187070	-	5577
EBF3	ENSG00000108001	1.38778e-17	140.981	-10.1455	9.54831e-18	9.17079e-17	EBF3	10	129835283	129963841	-	4623
ACTL6B	ENSG00000077080	1.38778e-17	132.687	-10.0581	3.47528e-17	2.95162e-16	ACTL6B	7	100643097	100656461	-	2389
CACNA1B	ENSG00000148408	1.38778e-17	132.687	-10.0581	3.47528e-17	2.95162e-16	CACNA1B	9	137877789	138124624	+	9897
CACNA1G	ENSG00000006283	1.38778e-17	131.766	-10.0481	3.47528e-17	2.95162e-16	CACNA1G	17	50561068	50627474	+	9709
USP9Y	ENSG00000114374	1.38778e-17	131.766	-10.0481	3.47528e-17	2.95162e-16	USP9Y	Y	12701231	12860839	+	11237
SGSH	ENSG00000181523	1.38778e-17	130.844	-10.038	4.02867e-17	3.37567e-16	SGSH	17	80206716	80220923	-	6713
MRTFB	ENSG00000186260	1.38778e-17	129.923	-10.0278	4.67429e-17	3.89761e-16	MRTFB	16	14071321	14266773	+	16578
INPP1	ENSG00000151689	1.38778e-17	129.001	-10.0175	5.42821e-17	4.4746e-16	INPP1	2	190343470	190371665	+	3676
RANBP17	ENSG00000204764	1.38778e-17	127.158	-9.99679	7.34036e-17	5.8916e-16	RANBP17	5	170861870	171300015	+	10965
HIVEP2	ENSG00000010818	1.38778e-17	125.315	-9.97575	9.96283e-17	7.79588e-16	HIVEP2	6	142751467	142956698	-	10682
AFF2	ENSG00000155966	1.38778e-17	125.315	-9.97575	9.96283e-17	7.79588e-16	AFF2	X	148500619	149000663	+	14006
GABRB2	ENSG00000145864	1.38778e-17	124.394	-9.96511	1.16233e-16	8.98253e-16	GABRB2	5	161288429	161549044	-	10002
LDLR	ENSG00000130164	1.38778e-17	123.472	-9.95439	1.35735e-16	1.03383e-15	LDLR	19	11089362	11133816	+	7718
GRIN2B	ENSG00000273079	1.38778e-17	119.786	-9.91072	2.17436e-16	1.60016e-15	GRIN2B	12	13437942	13981957	-	30941
SETDB1	ENSG00000143379	1.38778e-17	117.022	-9.87707	3.51487e-16	2.50866e-15	SETDB1	1	150926263	150964744	+	7093
PPP2R1B	ENSG00000137713	1.38778e-17	116.101	-9.86568	4.13369e-16	2.89907e-15	PPP2R1B	11	111726908	111766427	-	6720
MSANTD2	ENSG00000120458	1.38778e-17	115.179	-9.85419	4.86661e-16	3.36156e-15	MSANTD2	11	124766498	124800673	-	4501
PATJ	ENSG00000132849	1.38778e-17	112.415	-9.81919	7.99319e-16	5.32556e-15	PATJ	1	61742406	62178675	+	11990
SRGAP3	ENSG00000196220	1.38778e-17	109.65	-9.78331	1.32614e-15	8.48541e-15	SRGAP3	3	8980591	9363053	-	18924
PLXNA3	ENSG00000130827	1.38778e-17	107.807	-9.75888	1.57355e-15	9.89324e-15	PLXNA3	X	154458281	154477779	+	11710
MYO1E	ENSG00000157483	1.38778e-17	105.964	-9.73404	2.22337e-15	1.36414e-14	MYO1E	15	59132434	59372900	-	9106
ENPP1	ENSG00000197594	1.38778e-17	104.121	-9.70875	3.15684e-15	1.90368e-14	ENPP1	6	131808016	131895155	+	9959
ARHGAP5	ENSG00000100852	1.38778e-17	103.2	-9.69595	3.76863e-15	2.24694e-14	ARHGAP5	14	32076114	32159728	+	10888
PAPOLG	ENSG00000115421	1.38778e-17	102.278	-9.68302	4.50469e-15	2.6501e-14	PAPOLG	2	60756230	60802085	+	8501
CLTCL1	ENSG00000070371	1.38778e-17	101.357	-9.66998	5.39145e-15	3.13815e-14	CLTCL1	22	19179473	19291716	-	10049
CCDC91	ENSG00000123106	1.38778e-17	97.6708	-9.61661	1.12102e-14	6.21909e-14	CCDC91	12	28133249	28581511	+	7535
SMURF1	ENSG00000198742	1.38778e-17	95.8278	-9.58916	1.35074e-14	7.35671e-14	SMURF1	7	99027438	99144100	-	6276
ADRB2	ENSG00000169252	1.38778e-17	93.9849	-9.56119	1.96936e-14	1.04644e-13	ADRB2	5	148825245	148828687	+	3443
DOCK4	ENSG00000128512	1.38778e-17	93.9849	-9.56119	1.96936e-14	1.04644e-13	DOCK4	7	111726110	112206411	-	11499
CYLC2	ENSG00000155833	1.38778e-17	92.1419	-9.53266	2.88799e-14	1.50542e-13	CYLC2	9	102995311	103018488	+	2276
ADCY5	ENSG00000173175	1.38778e-17	90.2989	-9.50355	4.26048e-14	2.17138e-13	ADCY5	3	123282296	123449758	-	8873
CCNK	ENSG00000090061	1.38778e-17	90.2989	-9.50355	4.26048e-14	2.17138e-13	CCNK	14	99481169	99535044	+	8220
IQGAP3	ENSG00000183856	1.38778e-17	89.3774	-9.48877	5.18668e-14	2.61525e-13	IQGAP3	1	156525405	156572604	-	6742
ARHGAP32	ENSG00000134909	1.38778e-17	85.6915	-9.4281	1.15749e-13	5.56643e-13	ARHGAP32	11	128965060	129279324	-	12841
UNC13A	ENSG00000130477	1.38778e-17	85.6915	-9.4281	1.15749e-13	5.56643e-13	UNC13A	19	17601328	17688365	-	11188
NRXN1	ENSG00000179915	1.38778e-17	84.77	-9.41253	1.42056e-13	6.70697e-13	NRXN1	2	49918505	51225575	-	24320
OXTR	ENSG00000180914	1.38778e-17	83.8485	-9.39679	1.42056e-13	6.70697e-13	OXTR	3	8750408	8769628	-	4514
SLC24A2	ENSG00000155886	1.38778e-17	83.8485	-9.39679	1.42056e-13	6.70697e-13	SLC24A2	9	19507452	19786928	-	10749
DDC	ENSG00000132437	1.38778e-17	82.9271	-9.38087	1.74638e-13	8.15272e-13	DDC	7	50458436	50565457	-	3136
ITGB3	ENSG00000259207	1.38778e-17	82.9271	-9.38087	1.74638e-13	8.15272e-13	ITGB3	17	47253846	47311816	+	4394
NPAS2	ENSG00000170485	1.38778e-17	82.0056	-9.36477	2.15063e-13	9.93851e-13	NPAS2	2	100820152	100996829	+	12491
PCDH10	ENSG00000138650	1.38778e-17	82.0056	-9.36477	2.15063e-13	9.93851e-13	PCDH10	4	133149315	133208606	+	10161
YTHDC2	ENSG00000047188	1.38778e-17	82.0056	-9.36477	2.15063e-13	9.93851e-13	YTHDC2	5	113513683	113595285	+	10816
GRIK4	ENSG00000149403	1.38778e-17	82.0056	-9.36477	2.15063e-13	9.93851e-13	GRIK4	11	120511700	120988904	+	7518
ATP2B2	ENSG00000157087	1.38778e-17	79.2411	-9.31538	4.05952e-13	1.80665e-12	ATP2B2	3	10324023	10708007	-	10331
VDR	ENSG00000111424	1.38778e-17	79.2411	-9.31538	4.05952e-13	1.80665e-12	VDR	12	47841537	47943048	-	5674
TBCK	ENSG00000145348	1.38778e-17	78.3196	-9.29853	5.03537e-13	2.21224e-12	TBCK	4	106041599	106321495	-	11112
MEF2C	ENSG00000081189	1.38778e-17	76.4767	-9.26424	7.79126e-13	3.3282e-12	MEF2C	5	88717117	88904257	-	11755
KRR1	ENSG00000111615	1.38778e-17	76.4767	-9.26424	7.79126e-13	3.3282e-12	KRR1	12	75490861	75511636	-	10749
RAB43	ENSG00000172780	1.38778e-17	74.6337	-9.22911	1.21497e-12	5.05166e-12	RAB43	3	129087569	129122801	-	4991
BRWD3	ENSG00000165288	1.38778e-17	74.6337	-9.22911	1.21497e-12	5.05166e-12	BRWD3	X	80670854	80809688	-	12694
MAOA	ENSG00000189221	1.38778e-17	73.7122	-9.21121	1.52179e-12	6.2441e-12	MAOA	X	43654907	43746824	+	5528
GRID1	ENSG00000182771	1.38778e-17	73.7122	-9.21121	1.52179e-12	6.2441e-12	GRID1	10	85599555	86366493	-	5927
DPP4	ENSG00000197635	1.38778e-17	72.7907	-9.1931	1.91e-12	7.73067e-12	DPP4	2	161992241	162074542	-	5009
LRRC4	ENSG00000128594	1.38778e-17	72.7907	-9.1931	1.91e-12	7.73067e-12	LRRC4	7	128027071	128032107	-	4036
ZNF517	ENSG00000197363	1.38778e-17	72.7907	-9.1931	1.91e-12	7.73067e-12	ZNF517	8	144798876	144811169	+	5308
SYNJ1	ENSG00000159082	1.38778e-17	71.8692	-9.17475	2.40226e-12	9.46357e-12	SYNJ1	21	32628759	32728048	-	8070
KCND3	ENSG00000171385	1.38778e-17	70.9477	-9.15617	2.40226e-12	9.46357e-12	KCND3	1	111770662	111989155	-	7863
KAT6B	ENSG00000156650	1.38778e-17	70.9477	-9.15617	2.40226e-12	9.46357e-12	KAT6B	10	74824927	75032624	+	32495
SCN8A	ENSG00000196876	1.38778e-17	70.9477	-9.15617	2.40226e-12	9.46357e-12	SCN8A	12	51590266	51812864	+	14935
GPHN	ENSG00000171723	1.38778e-17	70.9477	-9.15617	2.40226e-12	9.46357e-12	GPHN	14	66507407	67181803	+	6007
HIVEP3	ENSG00000127124	1.38778e-17	70.0263	-9.13734	3.02785e-12	1.1746e-11	HIVEP3	1	41506365	42035925	-	14410
MEMO1	ENSG00000162959	1.38778e-17	70.0263	-9.13734	3.02785e-12	1.1746e-11	MEMO1	2	31865060	32011230	-	5220
AHI1	ENSG00000135541	1.38778e-17	69.1048	-9.11827	3.82466e-12	1.46507e-11	AHI1	6	135283532	135497776	-	8705
UNC80	ENSG00000144406	1.38778e-17	67.2618	-9.07934	6.14343e-12	2.29126e-11	UNC80	2	209771993	209999300	+	19258
SOX6	ENSG00000110693	1.38778e-17	66.3403	-9.05948	7.81283e-12	2.8756e-11	SOX6	11	15966449	16739591	-	19636
CTNNA3	ENSG00000183230	1.38778e-17	66.3403	-9.05948	7.81283e-12	2.8756e-11	CTNNA3	10	65912518	67696169	-	11136
PRPF39	ENSG00000185246	1.38778e-17	66.3403	-9.05948	7.81283e-12	2.8756e-11	PRPF39	14	45084099	45116282	+	4932
GNB1L	ENSG00000185838	1.38778e-17	66.3403	-9.05948	7.81283e-12	2.8756e-11	GNB1L	22	19783224	19854939	-	6988
MTF1	ENSG00000188786	1.38778e-17	65.4188	-9.03934	9.95922e-12	3.60851e-11	MTF1	1	37809567	37859620	-	8024
DIXDC1	ENSG00000150764	1.38778e-17	65.4188	-9.03934	9.95922e-12	3.60851e-11	DIXDC1	11	111927144	112022584	+	8509
CSMD1	ENSG00000183117	1.38778e-17	63.5759	-8.9982	1.63003e-11	5.77644e-11	CSMD1	8	2935353	4994972	-	18705
SETDB2	ENSG00000136169	1.38778e-17	63.5759	-8.9982	1.63003e-11	5.77644e-11	SETDB2	13	49444374	49495003	+	6678
RORA	ENSG00000069667	1.38778e-17	63.5759	-8.9982	1.63003e-11	5.77644e-11	RORA	15	60488284	61229319	-	17040
ZNF292	ENSG00000188994	1.38778e-17	62.6544	-8.97718	2.09311e-11	7.32667e-11	ZNF292	6	87152833	87264196	+	13128
GABRA3	ENSG00000011677	1.38778e-17	61.7329	-8.95585	2.69457e-11	9.25732e-11	GABRA3	X	152166234	152451358	-	4193
SNTG2	ENSG00000172554	1.38778e-17	60.8114	-8.9342	3.47788e-11	1.17774e-10	SNTG2	2	950868	1367613	+	4469
JMJD1C	ENSG00000171988	1.38778e-17	60.8114	-8.9342	3.47788e-11	1.17774e-10	JMJD1C	10	63167221	63521850	-	11066
MEIS2	ENSG00000134138	1.38778e-17	60.8114	-8.9342	3.47788e-11	1.17774e-10	MEIS2	15	36889204	37101299	-	10798
LZTR1	ENSG00000099949	1.38778e-17	59.8899	-8.91222	4.50078e-11	1.49572e-10	LZTR1	22	20982013	20999038	+	8935
PCDHA2	ENSG00000204969	1.38778e-17	57.1255	-8.84419	7.59943e-11	2.46811e-10	PCDHA2	5	140794852	141012344	+	6054
GALNT8	ENSG00000130035	1.38778e-17	57.1255	-8.84419	7.59943e-11	2.46811e-10	GALNT8	12	4720341	4851927	+	9651
ASPM	ENSG00000066279	1.38778e-17	55.2825	-8.79699	1.29769e-10	4.10861e-10	ASPM	1	197084128	197146694	-	10887
CACNA1E	ENSG00000198216	1.38778e-17	54.361	-8.7728	1.70322e-10	5.33959e-10	CACNA1E	1	181317690	181808084	+	18271
RGS7	ENSG00000182901	1.38778e-17	51.5965	-8.69768	3.9222e-10	1.19362e-09	RGS7	1	240775515	241357230	-	2575
PRKD1	ENSG00000184304	1.38778e-17	50.6751	-8.67175	5.21239e-10	1.573e-09	PRKD1	14	29576479	30191898	-	5187
ATP10A	ENSG00000206190	1.38778e-17	50.6751	-8.67175	5.21239e-10	1.573e-09	ATP10A	15	25677273	25865172	-	8409
LAMA1	ENSG00000101680	1.38778e-17	48.8321	-8.61845	9.29778e-10	2.7414e-09	LAMA1	18	6941744	7117814	-	15872
CREBBP	ENSG00000005339	1.09248	437.699	-8.49947	6.44194e-26	3.46728e-24	CREBBP	16	3725054	3880726	-	15492
GRID2IP	ENSG00000215045	1.38778e-17	44.2247	-8.47587	3.08575e-09	8.69649e-09	GRID2IP	7	6497462	6551436	-	4134
MUC4	ENSG00000145113	1.38778e-17	43.3032	-8.44558	4.20377e-09	1.17056e-08	MUC4	3	195746765	195812277	-	21325
PAH	ENSG00000171759	1.38778e-17	43.3032	-8.44558	4.20377e-09	1.17056e-08	PAH	12	102836885	102958410	-	7731
NFE2L3	ENSG00000050344	1.38778e-17	42.3817	-8.41465	5.74928e-09	1.58356e-08	NFE2L3	7	26152240	26187125	+	4249
LMX1B	ENSG00000136944	1.38778e-17	42.3817	-8.41465	5.74928e-09	1.58356e-08	LMX1B	9	126614443	126701032	+	5830
PCDHAC2	ENSG00000243232	1.38778e-17	41.4602	-8.38303	7.89453e-09	2.15541e-08	PCDHAC2	5	140966235	141012344	+	6318
KMT2C	ENSG00000055609	1.38778e-17	41.4602	-8.38303	7.89453e-09	2.15541e-08	KMT2C	7	152134922	152436005	-	20114
CNR1	ENSG00000118432	1.38778e-17	38.6957	-8.2838	2.09586e-08	5.55216e-08	CNR1	6	88139864	88166359	-	6357
PER2	ENSG00000132326	1.38778e-17	36.8528	-8.21365	4.10802e-08	1.06624e-07	PER2	2	238244038	238290102	-	6877
CDH22	ENSG00000149654	1.38778e-17	36.8528	-8.21365	4.10802e-08	1.06624e-07	CDH22	20	46173733	46308498	-	4929
TSHZ3	ENSG00000121297	1.38778e-17	35.0098	-8.1399	8.20482e-08	2.06854e-07	TSHZ3	19	31274945	31349547	-	5817
ALDH5A1	ENSG00000112294	1.38778e-17	34.0883	-8.10157	8.20482e-08	2.06854e-07	ALDH5A1	6	24494852	24537207	+	5525
CDK8	ENSG00000132964	1.38778e-17	34.0883	-8.10157	8.20482e-08	2.06854e-07	CDK8	13	26254104	26405238	+	3538
SLC25A27	ENSG00000153291	1.38778e-17	32.2453	-8.0217	1.67165e-07	4.11911e-07	SLC25A27	6	46652915	46678193	+	3288
PDE1C	ENSG00000154678	1.38778e-17	32.2453	-8.0217	1.67165e-07	4.11911e-07	PDE1C	7	31751179	32299329	-	13821
FMR1	ENSG00000102081	1.09248	297.633	-7.94327	3.57456e-22	8.06921e-21	FMR1	X	147911951	147951125	+	8919
CNTN4	ENSG00000144619	1.38778e-17	29.4809	-7.89293	5.05952e-07	1.21423e-06	CNTN4	3	2098813	3057956	+	9120
NR4A2	ENSG00000153234	1.38778e-17	28.5594	-7.84732	7.40189e-07	1.75399e-06	NR4A2	2	156324432	156342348	-	3967
RASSF5	ENSG00000266094	1.38778e-17	27.6379	-7.80023	1.08934e-06	2.55269e-06	RASSF5	1	206507530	206589448	+	6976
MLANA	ENSG00000120215	1.38778e-17	27.6379	-7.80023	1.08934e-06	2.55269e-06	MLANA	9	5890802	5910606	+	3083
PCDH19	ENSG00000165194	1.38778e-17	26.7164	-7.75154	1.61305e-06	3.74289e-06	PCDH19	X	100291644	100410273	-	9756
SPARCL1	ENSG00000152583	1.38778e-17	25.7949	-7.70115	2.40377e-06	5.51148e-06	SPARCL1	4	87473335	87531061	-	3477
RAD21L1	ENSG00000244588	1.38778e-17	23.952	-7.59477	5.44527e-06	1.22098e-05	RAD21L1	20	1226056	1296421	+	2730
SKI	ENSG00000157933	1.09248	213.778	-7.4661	4.30198e-19	5.42689e-18	SKI	1	2228695	2310119	+	6080
CHRNA7	ENSG00000175344	1.38778e-17	21.1875	-7.41887	1.95811e-05	4.23228e-05	CHRNA7	15	31923438	32173018	+	20978
PTPRT	ENSG00000196090	1.38778e-17	21.1875	-7.41887	1.95811e-05	4.23228e-05	PTPRT	20	42072752	43189970	-	12943
PDK2	ENSG00000005882	1.09248	199.034	-7.36307	1.94526e-18	2.16535e-17	PDK2	17	50094737	50112152	+	5481
SLC4A10	ENSG00000144290	1.38778e-17	16.5801	-7.06757	0.000120499	0.000244399	SLC4A10	2	161424332	161985282	+	7550
SEMA5A	ENSG00000112902	1.38778e-17	16.5801	-7.06757	0.000120499	0.000244399	SEMA5A	5	9035026	9546075	-	12097
POT1	ENSG00000128513	1.09248	140.981	-6.86594	1.88659e-15	1.17324e-14	POT1	7	124822386	124929983	-	5897
ITPR1	ENSG00000150995	2.17764	232.208	-6.6616	6.10866e-19	7.5397e-18	ITPR1	3	4493345	4847840	+	32454
FBN1	ENSG00000166147	1.09248	108.729	-6.49157	2.85416e-14	1.49917e-13	FBN1	15	48408306	48645849	-	16057
PCDHA7	ENSG00000204963	1.38778e-17	9.20813	-6.22815	0.00724341	0.0121893	PCDHA7	5	140834248	141012344	+	5788
DOCK1	ENSG00000150760	2.17764	164.018	-6.16037	7.12779e-16	4.80496e-15	DOCK1	10	126905409	127452517	+	8142
USP15	ENSG00000135655	1.09248	81.0841	-6.06892	4.38568e-12	1.67763e-11	USP15	12	62260338	62417431	+	19418
CADPS2	ENSG00000081803	1.09248	72.7907	-5.91353	3.02494e-11	1.03689e-10	CADPS2	7	122318425	122886759	-	6351
CGNL1	ENSG00000128849	1.09248	66.3403	-5.77991	1.19663e-10	3.81948e-10	CGNL1	15	57375967	57550727	+	8663
DNAH17	ENSG00000187775	1.09248	59.8899	-5.63264	6.58751e-10	1.97928e-09	DNAH17	17	78423697	78577394	-	16108
OPHN1	ENSG00000079482	1.09248	46.0676	-5.25503	2.20515e-08	5.8349e-08	OPHN1	X	68042344	68433913	-	8224
SATB2	ENSG00000119042	4.34797	82.0056	-4.20117	3.39788e-09	9.57027e-09	SATB2	2	199269500	199471266	-	10958
NCKAP5	ENSG00000176771	1.09248	22.109	-4.20035	0.000109596	0.000223341	NCKAP5	2	132671799	133568463	-	9552
ZC3H4	ENSG00000130749	1.09248	22.109	-4.20035	0.000109596	0.000223341	ZC3H4	19	47064187	47113752	-	6502
CCDC88C	ENSG00000015133	3.2628	61.7329	-4.19392	7.07894e-08	1.80894e-07	CCDC88C	14	91271323	91417844	-	12426
PRICKLE1	ENSG00000139174	5.43316	99.5138	-4.16608	5.89555e-10	1.77448e-09	PRICKLE1	12	42456757	42590355	-	8247
PRKDC	ENSG00000253729	51.0117	883.698	-4.11155	1.20322e-16	9.28807e-16	PRKDC	8	47773108	47960183	-	15417
GALNT10	ENSG00000164574	66.2046	964.788	-3.86285	1.7315e-15	1.08615e-14	GALNT10	5	154190730	154420984	+	10496
ARID1B	ENSG00000049618	36.9041	500.36	-3.75691	5.95852e-14	3.00002e-13	ARID1B	6	156776020	157210779	+	44677
AHNAK	ENSG00000124942	92.2495	1236.63	-3.74304	3.89457e-15	2.32102e-14	AHNAK	11	62433542	62556235	-	19465
NRP2	ENSG00000118257	55.3526	694.793	-3.64708	6.71258e-14	3.34411e-13	NRP2	2	205681990	205798133	+	13896
KIF13B	ENSG00000197892	14.1148	174.154	-3.61422	1.71288e-10	5.36863e-10	KIF13B	8	29067279	29263124	-	11112
TM9SF4	ENSG00000101337	88.9939	918.714	-3.36614	9.5032e-13	4.04941e-12	TM9SF4	20	32109506	32167258	+	5415
KDM3B	ENSG00000120733	39.0745	387.939	-3.30769	2.82288e-11	9.69571e-11	KDM3B	5	138352596	138437028	+	7961
ZMIZ1	ENSG00000108175	98.7607	919.636	-3.21754	5.14629e-12	1.9426e-11	ZMIZ1	10	79069035	79316528	+	11048
SMC1A	ENSG00000072501	74.8862	692.029	-3.20607	1.0587e-11	3.83191e-11	SMC1A	X	53374149	53422728	-	10484
CUL7	ENSG00000044090	115.039	1031.14	-3.16275	9.03803e-12	3.3212e-11	CUL7	6	43037617	43053945	-	5628
MTOR	ENSG00000198793	107.442	934.379	-3.11907	1.73766e-11	6.15308e-11	MTOR	1	11106535	11262507	-	12119
CDC42BPB	ENSG00000198752	119.38	1026.53	-3.10291	1.81433e-11	6.4196e-11	CDC42BPB	14	102932379	103057462	-	8009
CDK13	ENSG00000065883	47.7561	405.447	-3.08268	1.99407e-10	6.23999e-10	CDK13	7	39949646	40099580	+	25093
PSD3	ENSG00000156011	26.052	213.778	-3.03104	5.64744e-09	1.56778e-08	PSD3	8	18527301	19084730	-	15213
ZMYND11	ENSG00000015171	69.4602	559.335	-3.00735	1.92734e-10	6.03393e-10	ZMYND11	10	134465	254637	+	5300
TRIP12	ENSG00000153827	141.084	1108.54	-2.97301	8.16301e-11	2.64926e-10	TRIP12	2	229763838	229923239	-	12594
TERF2	ENSG00000132604	57.523	437.699	-2.92522	8.96758e-10	2.6658e-09	TERF2	16	69355561	69408571	-	5621
RAD21	ENSG00000164754	97.6755	735.339	-2.91086	3.05767e-10	9.36543e-10	RAD21	8	116845935	116874866	-	6192
UIMC1	ENSG00000087206	18.4556	134.53	-2.85805	1.64651e-07	4.08427e-07	UIMC1	5	176905005	177022633	-	4739
KDM5B	ENSG00000117139	59.6934	422.955	-2.82247	2.68241e-09	7.61608e-09	KDM5B	1	202724495	202809470	-	25882
MYLK	ENSG00000065534	112.868	757.454	-2.74527	1.89752e-09	5.42797e-09	MYLK	3	123610049	123884331	-	22167
RELN	ENSG00000189056	134.573	893.834	-2.73058	1.82005e-09	5.21179e-09	RELN	7	103471784	103989516	-	12642
SDC2	ENSG00000169439	170.384	1078.13	-2.66085	3.35085e-09	9.44168e-09	SDC2	8	96493351	96611780	+	4536
MET	ENSG00000105976	66.2046	400.839	-2.59594	3.47483e-08	9.09805e-08	MET	7	116672390	116798386	+	7039
NLGN2	ENSG00000169992	80.3123	481.009	-2.58066	2.72452e-08	7.18702e-08	NLGN2	17	7404874	7419860	+	5550
POGZ	ENSG00000143442	82.4827	492.988	-2.57772	2.59502e-08	6.85066e-08	POGZ	1	151402724	151459465	-	10272
CHD3	ENSG00000170004	176.895	1051.41	-2.57058	9.35205e-09	2.54778e-08	CHD3	17	7884806	7912760	+	9758
TCF4	ENSG00000196628	45.5857	267.224	-2.54839	1.41258e-07	3.51545e-07	TCF4	18	55222331	55664787	-	27828
TSC2	ENSG00000103197	54.2673	311.455	-2.51836	1.37351e-07	3.41883e-07	TSC2	16	2047465	2089487	+	19626
CNOT1	ENSG00000125107	172.555	987.825	-2.51641	1.8852e-08	5.04177e-08	CNOT1	16	58519951	58629886	-	10852
GPC4	ENSG00000076716	239.837	1351.81	-2.4942	1.81727e-08	4.862e-08	GPC4	X	133300103	133415490	-	4960
BRD4	ENSG00000141867	132.402	714.144	-2.43028	7.14718e-08	1.82502e-07	BRD4	19	15235519	15332545	-	12093
EIF4G1	ENSG00000114867	768.332	4002	-2.38075	4.33562e-08	1.12446e-07	EIF4G1	3	184314495	184335358	+	8257
EXOC5	ENSG00000070367	57.523	290.261	-2.33285	8.43985e-07	1.9965e-06	EXOC5	14	57200507	57269008	-	12575
RIMS3	ENSG00000117016	78.1419	393.468	-2.33039	5.12824e-07	1.23008e-06	RIMS3	1	40620679	40665657	-	7235
ATP1A3	ENSG00000105409	215.963	1054.17	-2.28665	2.3821e-07	5.83827e-07	ATP1A3	19	41966582	41997497	-	5989
SERPINE1	ENSG00000106366	984.288	4705.1	-2.25694	1.68568e-07	4.15217e-07	SERPINE1	7	101127089	101139266	+	3190
PHF12	ENSG00000109118	123.72	590.665	-2.25421	5.53506e-07	1.32604e-06	PHF12	17	28905250	28951771	-	12227
MYH9	ENSG00000100345	1180.71	5621.05	-2.25108	1.76241e-07	4.3373e-07	MYH9	22	36281277	36388067	-	9012
CIB2	ENSG00000136425	88.9939	418.348	-2.23147	1.21799e-06	2.84835e-06	CIB2	15	78104606	78131544	-	2146
NRXN2	ENSG00000110076	82.4827	385.174	-2.22179	1.40013e-06	3.26704e-06	NRXN2	11	64606174	64723188	-	10580
NAA15	ENSG00000164134	85.7383	398.996	-2.21686	1.32296e-06	3.08907e-06	NAA15	4	139301455	139420033	+	9712
HDLBP	ENSG00000115677	1236.06	5733.47	-2.21356	2.69927e-07	6.56987e-07	HDLBP	2	241227264	241317061	-	12182
PPP1R9B	ENSG00000108819	98.7607	445.071	-2.17074	1.763e-06	4.0853e-06	PPP1R9B	17	50133735	50150630	-	4298
KDM5C	ENSG00000126012	166.043	746.396	-2.16761	1.11389e-06	2.60979e-06	KDM5C	X	53191321	53225422	-	8727
ACE	ENSG00000159640	3.2628	14.7371	-2.13706	0.0209521	0.0330044	ACE	17	63477061	63498380	+	8365
SETD5	ENSG00000168137	162.788	704.93	-2.11371	1.87413e-06	4.33768e-06	SETD5	3	9397615	9479240	+	10808
USP9X	ENSG00000124486	238.752	1031.14	-2.11012	1.48403e-06	3.45928e-06	USP9X	X	41085635	41236579	+	13962
CHD8	ENSG00000100888	137.828	589.744	-2.09631	2.66512e-06	6.10256e-06	CHD8	14	21385194	21456126	-	20953
FGFR1	ENSG00000077782	1139.47	4872.81	-2.09628	1.01815e-06	2.399e-06	FGFR1	8	38400215	38468834	-	13842
NSD2	ENSG00000109685	258.286	1096.56	-2.08546	1.90882e-06	4.41648e-06	NSD2	4	1871424	1982207	+	19776
TAOK1	ENSG00000160551	45.5857	193.505	-2.08298	1.72962e-05	3.76333e-05	TAOK1	17	29390464	29551904	+	16980
CIC	ENSG00000079432	225.73	955.573	-2.08122	2.11313e-06	4.87522e-06	CIC	19	42268537	42295797	+	9494
KAT6A	ENSG00000083168	83.5679	348.315	-2.05789	7.36517e-06	1.64129e-05	KAT6A	8	41929479	42052026	-	24175
HECTD4	ENSG00000173064	147.595	607.252	-2.03982	4.54713e-06	1.02698e-05	HECTD4	12	112160188	112382439	-	21572
LAMB1	ENSG00000091136	103.102	419.269	-2.02262	8.42201e-06	1.86517e-05	LAMB1	7	107923799	108003255	-	8140
DEPDC5	ENSG00000100150	21.7112	88.456	-2.02087	0.00018799	0.000375569	DEPDC5	22	31753867	31908033	+	17331
CTCF	ENSG00000102974	119.38	482.852	-2.015	7.53869e-06	1.67805e-05	CTCF	16	67562407	67639185	+	10174
SYNCRIP	ENSG00000135316	122.635	493.909	-2.00887	7.58456e-06	1.68799e-05	SYNCRIP	6	85607785	85643792	-	8205
SLC27A4	ENSG00000167114	66.2046	266.303	-2.00622	1.87089e-05	4.06426e-05	SLC27A4	9	128340646	128361470	+	3110
KANSL1	ENSG00000120071	137.828	535.376	-1.95681	1.10278e-05	2.43026e-05	KANSL1	17	46029916	46225389	-	23829
SLC6A8	ENSG00000130821	818.252	3141.34	-1.94062	5.87369e-06	1.3149e-05	SLC6A8	X	153688099	153696593	+	5498
MED13L	ENSG00000123066	100.931	385.174	-1.93095	1.9115e-05	4.1505e-05	MED13L	12	115953872	116277719	-	37364
PHF8	ENSG00000172943	96.5903	366.744	-1.92359	2.30535e-05	4.9564e-05	PHF8	X	53936676	54048958	-	9015
OCRL	ENSG00000122126	112.868	428.484	-1.92354	1.85536e-05	4.03179e-05	OCRL	X	129539849	129592561	+	6064
P4HA2	ENSG00000072682	81.3975	301.319	-1.88678	4.10144e-05	8.65502e-05	P4HA2	5	132191838	132295315	-	8502
CASK	ENSG00000147044	141.084	508.653	-1.8493	3.34002e-05	7.09187e-05	CASK	X	41514934	41923645	-	19939
AGO1	ENSG00000092847	161.703	580.529	-1.8433	2.99085e-05	6.38802e-05	AGO1	1	35869808	35930528	+	13886
ZNF827	ENSG00000151612	111.783	400.839	-1.84128	4.21088e-05	8.87915e-05	ZNF827	4	145757627	145938635	-	8433
KDM4B	ENSG00000127663	181.236	646.876	-1.83497	3.11583e-05	6.63432e-05	KDM4B	19	4969113	5153595	+	14716
TANC2	ENSG00000170921	70.5454	251.559	-1.83262	8.11125e-05	0.000166982	TANC2	17	63009556	63427699	+	22866
CSNK1G1	ENSG00000169118	88.9939	316.984	-1.83133	5.56075e-05	0.000115744	CSNK1G1	15	64165517	64356259	-	9712
NXF1	ENSG00000162231	146.51	520.632	-1.82848	3.79482e-05	8.0166e-05	NXF1	11	62792123	62806302	-	6194
POU3F3	ENSG00000198914	123.72	438.62	-1.82495	4.45237e-05	9.37252e-05	POU3F3	2	104855511	104858574	+	3064
EPHB2	ENSG00000133216	435.174	1537.03	-1.82021	2.3236e-05	4.99396e-05	EPHB2	1	22710839	22921500	+	12516
MTHFR	ENSG00000177000	59.6934	211.013	-1.81975	0.000109872	0.000223838	MTHFR	1	11785723	11806920	-	11978
RLIM	ENSG00000131263	120.465	424.798	-1.8172	5.06897e-05	0.000105877	RLIM	X	74585217	74614617	-	8379
TCF20	ENSG00000100207	137.828	482.852	-1.80787	4.74124e-05	9.95769e-05	TCF20	22	42160013	42343616	-	7548
SUPT16H	ENSG00000092201	342.932	1194.24	-1.79976	3.00081e-05	6.4083e-05	SUPT16H	14	21351472	21384266	-	7151
MBD6	ENSG00000166987	146.51	507.732	-1.79229	5.3557e-05	0.000111645	MBD6	12	57520710	57530148	+	5646
SRPRA	ENSG00000182934	452.538	1560.07	-1.78525	3.19899e-05	6.80188e-05	SRPRA	11	126262919	126269144	-	4167
HERC2	ENSG00000128731	84.6531	291.183	-1.78094	9.84067e-05	0.000201286	HERC2	15	28111040	28322152	-	20163
UBE2H	ENSG00000186591	393.936	1350.89	-1.77759	3.57544e-05	7.5683e-05	UBE2H	7	129830732	129952949	-	6503
ACTN4	ENSG00000130402	780.269	2651.11	-1.7644	3.48935e-05	7.39635e-05	ACTN4	19	38647649	38731583	+	6098
ANKRD11	ENSG00000167522	164.958	558.413	-1.75854	6.43312e-05	0.000133275	ANKRD11	16	89267619	89490561	-	19538
CHAMP1	ENSG00000198824	77.0567	258.931	-1.74711	0.000145208	0.000292697	CHAMP1	13	114314335	114337626	+	5770
CADM2	ENSG00000175161	45.5857	152.96	-1.74402	0.000352934	0.000685249	CADM2	3	84958981	86074429	+	9990
APBB1	ENSG00000166313	709.731	2363.6	-1.73548	4.66568e-05	9.80501e-05	APBB1	11	6395124	6419414	-	5244
HUWE1	ENSG00000086758	555.632	1834.67	-1.72312	5.53349e-05	0.000115211	HUWE1	X	53532096	53686729	-	17380
TTC25	ENSG00000204815	57.523	187.976	-1.7064	0.000333883	0.000650098	TTC25	17	41930635	41965651	+	2500
SPEN	ENSG00000065526	117.209	382.41	-1.70508	0.000146542	0.000295213	SPEN	1	15847864	15940460	+	13294
PRICKLE2	ENSG00000163637	93.3347	302.241	-1.69402	0.000198229	0.000394475	PRICKLE2	3	64092242	64445476	-	14747
PITX1	ENSG00000069011	110.698	356.608	-1.68671	0.000173802	0.000348238	PITX1	5	135027735	135034813	-	3511
POLR3A	ENSG00000148606	146.51	463.5	-1.66083	0.000176306	0.000352997	POLR3A	10	77969251	78029545	-	8917
FAT1	ENSG00000083857	51.0117	161.253	-1.65828	0.000511169	0.000978083	FAT1	4	186587783	186726722	-	16177
SCN2A	ENSG00000136531	99.846	309.612	-1.6316	0.000302681	0.000592541	SCN2A	2	165194993	165392310	+	23695
XRCC6	ENSG00000196419	1697.27	5198.09	-1.6147	0.000130224	0.0002635	XRCC6	22	41621119	41664048	+	3288
TRIO	ENSG00000038382	526.331	1596.93	-1.60105	0.000175308	0.000351154	TRIO	5	14143702	14532128	+	17500
NEO1	ENSG00000067141	347.273	1047.72	-1.59281	0.000211841	0.00042083	NEO1	15	73051710	73305206	+	8117
EFR3A	ENSG00000132294	108.528	327.121	-1.59078	0.000402648	0.0007777	EFR3A	8	131904088	132013642	+	6197
CLIP2	ENSG00000106665	358.125	1073.52	-1.58352	0.000228356	0.000452263	CLIP2	7	74289475	74405943	+	7315
RAI1	ENSG00000108557	71.6306	214.699	-1.58219	0.000663219	0.00125554	RAI1	17	17681473	17811453	+	9693
SRSF11	ENSG00000116754	308.205	920.557	-1.57827	0.000251319	0.000495881	SRSF11	1	70205682	70253052	+	8473
SBF1	ENSG00000100241	490.52	1432.9	-1.54634	0.000288403	0.000565314	SBF1	22	50445000	50475024	-	9441
LRP1	ENSG00000123384	469.901	1365.63	-1.53892	0.000307005	0.000600335	LRP1	12	57128493	57213351	+	20839
RPS6KA3	ENSG00000177189	94.4199	272.753	-1.52933	0.000781845	0.00147139	RPS6KA3	X	20149911	20267519	-	9925
TRRAP	ENSG00000196367	388.51	1121.44	-1.52906	0.000354073	0.000687167	TRRAP	7	98877933	99050831	+	19972
LAS1L	ENSG00000001497	384.17	1085.5	-1.49828	0.000467865	0.000899111	LAS1L	X	65512582	65534775	-	5589
DMPK	ENSG00000104936	118.294	333.571	-1.49475	0.00085659	0.00160641	DMPK	19	45769717	45782552	-	5807
TBL1XR1	ENSG00000177565	84.6531	238.658	-1.4941	0.00110855	0.00205524	TBL1XR1	3	177019340	177228000	-	11603
PREX1	ENSG00000124126	192.088	539.984	-1.49061	0.000664883	0.00125852	PREX1	20	48624252	48827883	-	7393
MIB1	ENSG00000101752	121.55	340.021	-1.48324	0.000913248	0.00170582	MIB1	18	21704957	21870957	+	10033
AUTS2	ENSG00000158321	214.878	595.273	-1.46956	0.0007063	0.00133489	AUTS2	7	69598296	70793495	+	24197
MAP1A	ENSG00000166963	98.7607	269.067	-1.44494	0.00142314	0.00260835	MAP1A	15	43510958	43531620	+	10629
RAB11FIP5	ENSG00000135631	513.309	1381.3	-1.42793	0.000783436	0.00147418	RAB11FIP5	2	73073382	73156721	-	7058
PPP1R1B	ENSG00000131771	65.1194	172.311	-1.40235	0.00261369	0.00464554	PPP1R1B	17	39626740	39636626	+	4554
DLG4	ENSG00000132535	122.635	323.435	-1.3983	0.00171447	0.0031134	DLG4	17	7187169	7219841	-	10317
EXT1	ENSG00000182197	440.6	1146.32	-1.37925	0.00119406	0.00220721	EXT1	8	117794490	118111853	-	8325
PBX1	ENSG00000185630	97.6755	253.402	-1.37437	0.0023968	0.00428279	PBX1	1	164555584	164899296	+	21249
MYH10	ENSG00000133026	214.878	547.356	-1.34852	0.00185525	0.00335529	MYH10	17	8474205	8630761	-	9011
CUL3	ENSG00000036257	125.891	319.749	-1.34401	0.00251141	0.0044707	CUL3	2	224470150	224585397	-	11505
MBOAT7	ENSG00000125505	320.143	809.057	-1.33723	0.00184517	0.00333881	MBOAT7	19	54173412	54189882	-	5292
PRR12	ENSG00000126464	58.6082	147.431	-1.32926	0.0052291	0.00895885	PRR12	19	49591643	49626439	+	7093
CTNNB1	ENSG00000168036	1225.2	3069.46	-1.32489	0.00160043	0.00291673	CTNNB1	3	41194741	41260096	+	11927
UBE3C	ENSG00000009335	175.81	440.463	-1.32447	0.00243527	0.00434051	UBE3C	7	157138913	157269372	+	9220
NAV2	ENSG00000166833	139.999	349.236	-1.31812	0.00279686	0.00495187	NAV2	11	19350724	20121598	+	14673
NOVA2	ENSG00000104967	41.2449	102.278	-1.30796	0.00934502	0.0155279	NOVA2	19	45933734	45973546	-	8684
SETD1A	ENSG00000099381	62.949	153.881	-1.2881	0.00629506	0.0106798	SETD1A	16	30957294	30984664	+	6832
SLC7A5	ENSG00000103257	345.102	835.78	-1.27584	0.00279399	0.00494743	SLC7A5	16	87830023	87869488	-	4745
NF1	ENSG00000196712	97.6755	234.972	-1.26549	0.00533825	0.00913331	NF1	17	31094927	31382116	+	27130
PTEN	ENSG00000171862	269.138	637.661	-1.24411	0.00390041	0.006797	PTEN	10	87863113	87971930	+	11581
DHCR7	ENSG00000172893	163.873	381.488	-1.21852	0.00540041	0.00923507	DHCR7	11	71428193	71452868	-	4160
ACTB	ENSG00000075624	10744.6	24929.9	-1.21425	0.00353755	0.00619613	ACTB	7	5527147	5563784	-	3519
EMSY	ENSG00000158636	82.4827	187.976	-1.18734	0.0103287	0.0170797	EMSY	11	76444923	76553025	+	11783
PCM1	ENSG00000078674	265.882	594.351	-1.16021	0.00687873	0.0116241	PCM1	8	17922840	18029944	+	14445
GNAS	ENSG00000087460	4498.18	10024.8	-1.15615	0.0054784	0.00936026	GNAS	20	58839718	58911192	+	13320
KDM6B	ENSG00000132510	48.8413	108.729	-1.15283	0.0184795	0.0294201	KDM6B	17	7839904	7854796	+	7258
TBC1D23	ENSG00000036054	173.64	383.331	-1.14201	0.00899006	0.0149526	TBC1D23	3	100261000	100325251	+	5168
SEZ6L2	ENSG00000174938	261.541	565.785	-1.1129	0.00972659	0.0161248	SEZ6L2	16	29871159	29899547	-	4110
USP7	ENSG00000187555	365.721	788.785	-1.10866	0.00922557	0.015335	USP7	16	8892094	8964514	-	7969
MNT	ENSG00000070444	53.1821	113.336	-1.09008	0.0227777	0.0355416	MNT	17	2384060	2401118	-	8728
SYBU	ENSG00000147642	65.1194	136.373	-1.06519	0.0230246	0.0359064	SYBU	8	109573978	109691791	-	7024
CYFIP1	ENSG00000273749	268.053	558.413	-1.05852	0.013502	0.0219386	CYFIP1	15	22867052	22981063	-	10414
SMAD4	ENSG00000141646	105.272	219.307	-1.05808	0.019591	0.0310456	SMAD4	18	51028394	51085045	+	13123
PSMD12	ENSG00000197170	362.466	741.789	-1.03295	0.0153285	0.0246813	PSMD12	17	67337916	67366627	-	5364
DNER	ENSG00000187957	230.071	469.951	-1.0301	0.0169344	0.0270828	DNER	2	229357629	229714558	-	3935
DVL3	ENSG00000161202	546.95	1114.99	-1.02741	0.0148357	0.0239609	DVL3	3	184155311	184173614	+	6368
ZNF18	ENSG00000154957	107.442	217.464	-1.01651	0.0246417	0.0382545	ZNF18	17	11977439	11997510	-	3012
ATP1A1	ENSG00000163399	1004.91	2021.73	-1.00845	0.0158714	0.0255047	ATP1A1	1	116372668	116410261	+	7261
EP300	ENSG00000100393	159.532	320.67	-1.00677	0.022206	0.0348477	EP300	22	41091786	41180079	+	12500
NFIX	ENSG00000008441	142.169	285.654	-1.00613	0.0223987	0.0351219	NFIX	19	12995608	13098796	+	6302
CUX1	ENSG00000257923	314.717	630.289	-1.00172	0.0189154	0.0300582	CUX1	7	101815904	102283958	+	17789
PPM1D	ENSG00000170836	100.931	200.877	-0.992206	0.0286207	0.0439248	PPM1D	17	60600183	60666280	+	5044
UBE3A	ENSG00000114062	284.331	563.942	-0.987717	0.0215036	0.0338033	UBE3A	15	25333728	25439056	-	12813
MARK1	ENSG00000116141	170.384	337.257	-0.984623	0.0247172	0.0383586	MARK1	1	220528183	220664461	+	5417
TUBGCP5	ENSG00000275835	115.039	225.757	-0.972017	0.0299684	0.0458598	TUBGCP5	15	22983192	23039673	-	6478
DNMT3A	ENSG00000119772	222.474	435.856	-0.969886	0.0252386	0.0390838	DNMT3A	2	25227855	25342590	-	12020
PAX6	ENSG00000007372	533.928	1045.88	-0.969863	0.0214149	0.033687	PAX6	11	31784779	31818062	-	20812
THRA	ENSG00000126351	1372.79	2687.04	-0.968855	0.0201043	0.0317747	THRA	17	40058290	40093867	+	6959
ARHGEF9	ENSG00000131089	204.026	398.075	-0.963935	0.0262905	0.0405936	ARHGEF9	X	63634967	63809274	-	13771
INTS1	ENSG00000164880	803.059	1559.15	-0.957089	0.02234	0.0350459	INTS1	7	1470277	1504367	-	9062
CACNA1C	ENSG00000151067	196.429	380.567	-0.953775	0.0285826	0.0438713	CACNA1C	12	1970786	2697950	+	19103
SMARCA4	ENSG00000127616	480.753	921.479	-0.938508	0.0262395	0.040524	SMARCA4	19	10960825	11079426	+	15778
RALGAPB	ENSG00000170471	297.353	566.707	-0.930189	0.0299903	0.0458779	RALGAPB	20	38472816	38578861	+	12633
SYP	ENSG00000102003	364.636	692.95	-0.926103	0.0295494	0.0452589	SYP	X	49187804	49200259	-	5215
DYNC1H1	ENSG00000197102	1473.72	2792.09	-0.921842	0.026816	0.0413446	DYNC1H1	14	101964510	102056443	+	36852
SF3B1	ENSG00000115524	798.718	1507.54	-0.916355	0.0286582	0.0439774	SF3B1	2	197389784	197435091	-	9164
SND1	ENSG00000197157	949.561	1775.7	-0.902979	0.0306699	0.0468185	SND1	7	127652180	128092609	+	6500

## Sheet: 4b
Shared differentially expressed ASD genes between klf7+/- mice and klf7 knockdown human brain organoids
gene_name	gene_id	KO	NC	log2FoldChange	pvalue	padj	gene_chr	gene_start	gene_end	gene strand	gene length
EXOC6	ENSG00000138190	240.923	1.38778e-17	10.9179	1.71442e-22	4.09937e-21	10	92834713	93059493	+	6193
SYN1	ENSG00000008056	222.474	1.38778e-17	10.8031	1.01433e-21	2.04731e-20	X	47571898	47619943	-	3822
PLCD4	ENSG00000115556	195.344	1.38778e-17	10.6156	1.61222e-20	2.66599e-19	2	218607765	218637184	+	5867
GATM	ENSG00000171766	191.003	1.38778e-17	10.5832	2.49612e-20	3.95604e-19	15	45361124	45402327	-	6644
GRIN1	ENSG00000176884	182.322	1.38778e-17	10.5161	6.87009e-20	1.01937e-18	9	137138390	137168762	+	6729
CLCN4	ENSG00000073464	150.851	1.38778e-17	10.2429	3.19501e-18	3.39408e-17	X	10156945	10237660	+	6789
CACNA1I	ENSG00000100346	131.317	1.38778e-17	10.043	5.42821e-17	4.4746e-16	22	39570753	39689737	+	10792
CACNA2D3	ENSG00000157445	128.061	1.38778e-17	10.0068	8.54765e-17	6.75787e-16	3	54122547	55074557	+	4670
CASZ1	ENSG00000130940	125.891	1.38778e-17	9.98219	1.16233e-16	8.98253e-16	1	10636604	10796650	-	11336
DLL1	ENSG00000198719	124.806	1.38778e-17	9.96971	1.35735e-16	1.03383e-15	6	170282206	170306565	-	3226
OTUD7A	ENSG00000169918	120.465	1.38778e-17	9.91869	2.54925e-16	1.85714e-15	15	31475398	31870789	-	14331
RAPGEF4	ENSG00000091428	118.294	1.38778e-17	9.89249	4.13369e-16	2.89907e-15	2	172735274	173052893	+	7129
SHANK2	ENSG00000162105	115.039	1.38778e-17	9.85227	6.76724e-16	4.56639e-15	11	70467856	71252577	-	18775
GRIA2	ENSG00000120251	107.442	1.38778e-17	9.75381	2.22337e-15	1.36414e-14	4	157204182	157366075	+	8941
AKAP9	ENSG00000127914	104.187	1.38778e-17	9.70947	4.50469e-15	2.6501e-14	7	91940867	92110673	+	18210
SLC7A3	ENSG00000165349	103.102	1.38778e-17	9.69438	5.39145e-15	3.13815e-14	X	70925582	70931125	-	2265
DSCAM	ENSG00000171587	99.846	1.38778e-17	9.64815	9.3166e-15	5.22346e-14	21	40010999	40847139	-	8577
ZBTB20	ENSG00000181722	97.6755	1.38778e-17	9.61648	1.35074e-14	7.35671e-14	3	114314501	115147271	-	31872
MAGEL2	ENSG00000254585	91.1643	1.38778e-17	9.51707	5.18668e-14	2.61525e-13	15	23643549	23647867	-	4319
SETBP1	ENSG00000152217	80.3123	1.38778e-17	9.33447	4.05952e-13	1.80665e-12	18	44680173	45068510	+	14025
UNC79	ENSG00000133958	74.8862	1.38778e-17	9.23371	1.52179e-12	6.2441e-12	14	93333219	93707876	+	12513
MYT1L	ENSG00000186487	71.6306	1.38778e-17	9.16969	3.02785e-12	1.1746e-11	2	1789113	2331664	-	35151
CAMK4	ENSG00000152495	68.375	1.38778e-17	9.10269	6.14343e-12	2.29126e-11	5	111223653	111494886	+	13910
HDAC4	ENSG00000068024	67.2898	1.38778e-17	9.07965	7.81283e-12	2.8756e-11	2	239048168	239401654	-	13368
PRODH	ENSG00000100033	67.2898	1.38778e-17	9.07965	7.81283e-12	2.8756e-11	22	18912777	18936553	-	8776
KDM1B	ENSG00000165097	53.1821	1.38778e-17	8.74087	2.96087e-10	9.07098e-10	6	18155329	18223853	+	5596
TMEM39B	ENSG00000121775	49.9265	1.38778e-17	8.64994	9.29778e-10	2.7414e-09	1	32072031	32102866	+	2820
NTNG2	ENSG00000196358	39.0745	1.38778e-17	8.2973	2.09586e-08	5.55216e-08	9	132161676	132244534	+	7845
PTCHD1	ENSG00000165186	34.7337	1.38778e-17	8.12795	1.16814e-07	2.91346e-07	X	23334016	23404372	+	13714
STK39	ENSG00000198648	304.95	2.7576	6.72239	2.48155e-22	5.76299e-21	2	167954020	168248141	-	4247
CACNA1D	ENSG00000157388	91.1643	0.914574	6.44728	8.8544e-13	3.77764e-12	3	53328963	53813733	+	20588
DLG1	ENSG00000075711	443.856	5.52214	6.29519	1.56541e-23	4.79582e-22	3	197042560	197299300	-	11001
MYO16	ENSG00000041515	55.3526	0.914574	5.72866	2.40073e-09	6.82054e-09	13	108596152	109208007	+	9209
UPF3B	ENSG00000125351	73.801	1.83607	5.23146	3.02494e-11	1.03689e-10	X	119805311	119852998	-	3081
NIPBL	ENSG00000164190	105.272	4.60064	4.47713	1.72857e-11	6.12247e-11	5	36876759	37066413	+	12529
EXOC6B	ENSG00000144036	437.345	30.4024	3.84069	3.95293e-14	2.04359e-13	2	72175984	72826041	-	10197
BBS4	ENSG00000140463	864.915	101.357	3.09145	2.47381e-11	8.63943e-11	15	72686179	72738476	+	4149
FBXO33	ENSG00000165355	697.794	82.0056	3.08694	3.47637e-11	1.17774e-10	14	39397669	39432500	-	3853
MACROD2	ENSG00000172264	278.905	34.0883	3.02749	1.26531e-09	3.68949e-09	20	13995369	16053197	+	11428
USP45	ENSG00000123552	348.358	55.2825	2.65274	2.26275e-08	5.98617e-08	6	99432379	99521728	-	8051
GABRA4	ENSG00000109158	130.232	21.1875	2.61219	8.32153e-07	1.96919e-06	4	46918900	46994407	-	12131
NIPA2	ENSG00000140157	294.098	63.5759	2.20735	2.25521e-06	5.19866e-06	15	22838641	22868384	+	3505
AGO3	ENSG00000126070	211.622	46.9891	2.16787	6.91236e-06	1.54289e-05	1	35930718	36072500	+	21157
DUSP15	ENSG00000149599	811.74	180.604	2.16735	9.33567e-07	2.20272e-06	20	31847637	31870747	-	3791
TFB2M	ENSG00000162851	321.228	71.8692	2.15805	2.77024e-06	6.34009e-06	1	246540560	246566324	-	1848
DIP2C	ENSG00000151240	144.339	33.1668	2.11713	2.40916e-05	5.17137e-05	10	274190	689668	-	8563
GRIA1	ENSG00000155511	265.882	62.6544	2.08292	7.97505e-06	1.77345e-05	5	153489615	153813869	+	7636
BCL11A	ENSG00000119866	252.86	60.8114	2.05348	1.08455e-05	2.39124e-05	2	60450520	60555154	-	25422
DLG2	ENSG00000150672	244.178	63.5759	1.9391	3.05317e-05	6.50999e-05	11	83455012	85627922	-	16709
JARID2	ENSG00000008083	175.81	46.9891	1.90056	8.56103e-05	0.00017582	6	15246296	15522040	+	6015
CTNNA2	ENSG00000066032	549.121	149.274	1.8782	2.18786e-05	4.71478e-05	2	79185231	80648861	+	7535
RPS6KA2	ENSG00000071242	360.295	98.5923	1.86818	3.42108e-05	7.25498e-05	6	166409364	166906451	-	8243
NRCAM	ENSG00000091129	406.959	112.415	1.85479	3.55613e-05	7.53091e-05	7	108147623	108456717	-	8193
TSPAN17	ENSG00000048140	1680.99	474.558	1.82436	2.1198e-05	4.57314e-05	5	176647387	176659054	+	5215
MYO5A	ENSG00000197535	681.516	207.328	1.71617	8.28831e-05	0.000170448	15	52307283	52529050	-	12988
DLGAP1	ENSG00000170579	57.523	17.5015	1.70882	0.00262157	0.00465714	18	3496032	4455335	-	12106
BAZ2B	ENSG00000123636	105.272	32.2453	1.70271	0.000799755	0.00150386	2	159318979	159616692	-	20370
KCNQ3	ENSG00000184156	400.448	123.472	1.69632	0.00013798	0.000278661	8	132120858	132481019	-	12646
GRIK5	ENSG00000105737	1208.93	374.116	1.6918	8.25053e-05	0.000169747	19	41998321	42069498	-	5014
NCAPH2	ENSG00000025770	1230.63	410.054	1.58519	0.000212131	0.000421346	22	50508216	50523472	+	3159
AGAP2	ENSG00000135439	311.461	104.121	1.57951	0.000452039	0.000870402	12	57723761	57742157	-	6728
SYNGAP1	ENSG00000197283	129.146	43.3032	1.57341	0.00125201	0.00230872	6	33419661	33457541	+	12129
MPP6	ENSG00000105926	181.236	60.8114	1.57328	0.000735497	0.00138682	7	24573268	24694193	+	9369
PPP2R5D	ENSG00000112640	192.088	65.4188	1.55198	0.000845325	0.00158672	6	42984499	43012342	+	3314
AP1S2	ENSG00000182287	746.628	275.517	1.43779	0.000829451	0.00155872	X	15825806	15854931	-	5371
CELF4	ENSG00000101489	363.551	137.295	1.40397	0.00150166	0.00274328	18	37243047	37566037	-	6532
TTI2	ENSG00000129696	183.407	70.0263	1.3873	0.0029212	0.00516269	8	33473386	33513601	-	4222
ARNT2	ENSG00000172379	177.981	75.5552	1.23457	0.00718209	0.0121039	15	80404350	80597937	+	7741
TRIM32	ENSG00000119401	220.304	93.9849	1.22775	0.00696605	0.0117586	9	116687302	116701300	+	3780
GPX1	ENSG00000233276	11846.1	5256.14	1.17231	0.00485662	0.00836245	3	49357171	49358600	-	1430
GALNT14	ENSG00000158089	161.703	71.8692	1.16831	0.0128498	0.0209433	2	30910467	31155202	-	4567
CACNA1A	ENSG00000141837	110.698	50.6751	1.12508	0.019893	0.0314879	19	13206442	13633025	-	43159
TSPAN7	ENSG00000156298	530.672	246.951	1.10315	0.0105406	0.0174049	X	38561370	38688920	+	3110
NTRK2	ENSG00000148053	191.003	89.3774	1.09438	0.0160773	0.025783	9	84668551	85027070	+	20363
HMGN1	ENSG00000205581	1842.68	867.111	1.08739	0.00953296	0.015821	21	39342315	39349647	-	5102
UPF2	ENSG00000151461	699.964	333.571	1.06896	0.0119766	0.0196274	10	11920022	12043170	-	5906
MEGF11	ENSG00000157890	96.5903	46.0676	1.06578	0.0325499	0.0494956	15	65895079	66253747	-	9828
SCP2	ENSG00000116171	765.076	365.823	1.06416	0.0124207	0.0203187	1	52927229	53051703	+	8305
SOD1	ENSG00000142168	3582.27	1718.56	1.05961	0.0110037	0.0181347	21	31659622	31668931	+	2019
SNX5	ENSG00000089006	876.853	421.112	1.05787	0.0126648	0.020686	20	17941597	17968980	-	7953
SLC1A2	ENSG00000110436	156.277	76.4767	1.02962	0.0258493	0.0399709	11	35251205	35420063	-	22835
GPC6	ENSG00000183098	149.765	73.7122	1.02129	0.027747	0.0426697	13	93226842	94407401	+	6468
NR2F1	ENSG00000175745	201.855	99.5138	1.01929	0.0234599	0.0365437	5	93583224	93594615	+	4314
GLO1	ENSG00000124767	897.471	460.736	0.961704	0.022689	0.0354153	6	38675925	38703141	-	2352
CNTNAP2	ENSG00000174469	1718.97	913.185	0.912458	0.0289764	0.0444309	7	146116002	148420998	+	16666
NFIB	ENSG00000147862	2678.29	1424.61	0.910678	0.0286835	0.0440113	9	14081843	14398983	-	12765
GALNT2	ENSG00000143641	1.38778e-17	1587.71	-13.6377	2.60955e-40	1.79081e-36	1	230057990	230282124	+	7743
NACC1	ENSG00000160877	1.38778e-17	665.306	-12.383	1.31558e-32	4.29913e-30	19	13118103	13141141	+	4474
PTPN11	ENSG00000179295	1.38778e-17	656.091	-12.3629	1.81564e-32	5.53769e-30	12	112418351	112509913	+	7023
PACS1	ENSG00000175115	1.38778e-17	612.781	-12.2644	8.98609e-32	2.41831e-29	11	66070363	66244747	+	9037
IQSEC2	ENSG00000124313	1.38778e-17	427.562	-11.7453	3.83779e-28	4.08323e-26	X	53225828	53321350	-	13115
AGO4	ENSG00000134698	1.38778e-17	406.368	-11.6719	1.28614e-27	1.16133e-25	1	35808172	35857890	+	7267
APBA2	ENSG00000034053	1.38778e-17	384.253	-11.5912	4.58357e-27	3.51449e-25	15	28884483	29118315	+	6869
AHDC1	ENSG00000126705	1.38778e-17	377.802	-11.5668	6.55734e-27	4.86484e-25	1	27534035	27604431	-	8297
PPFIA1	ENSG00000131626	1.38778e-17	376.881	-11.5633	6.96412e-27	5.05728e-25	11	70270700	70385312	+	11704
KDM6A	ENSG00000147050	1.38778e-17	333.571	-11.3872	1.07373e-25	5.41801e-24	X	44873177	45112602	+	7139
FOXP1	ENSG00000114861	1.38778e-17	325.278	-11.3509	1.9811e-25	9.31185e-24	3	70952817	71583993	-	36714
ABCA7	ENSG00000064687	1.38778e-17	316.063	-11.3095	3.71194e-25	1.64875e-23	19	1040101	1065572	+	8367
DPYD	ENSG00000188641	1.38778e-17	315.141	-11.3053	3.98408e-25	1.75261e-23	1	97077743	97995000	-	7131
CHD7	ENSG00000171316	1.38778e-17	305.005	-11.2581	8.17479e-25	3.33926e-23	8	60678778	60868028	+	16982
DAGLA	ENSG00000134780	1.38778e-17	292.104	-11.1958	2.14869e-24	8.03564e-23	11	61680433	61747001	+	5757
STAG1	ENSG00000118007	1.38778e-17	281.968	-11.1449	4.63914e-24	1.64104e-22	3	136336233	136752403	-	7846
SLC9A6	ENSG00000198689	1.38778e-17	276.439	-11.1163	7.44822e-24	2.49943e-22	X	135973841	136047269	+	7465
VPS13B	ENSG00000132549	1.38778e-17	274.596	-11.1067	8.06684e-24	2.68081e-22	8	99013266	99877580	+	16716
NR1D1	ENSG00000126368	1.38778e-17	268.146	-11.0724	1.4204e-23	4.40067e-22	17	40092787	40100725	-	2772
SMARCC2	ENSG00000139613	1.38778e-17	258.009	-11.0168	3.26107e-23	9.28593e-22	12	56162983	56189567	-	8555
SLC25A12	ENSG00000115840	1.38778e-17	254.323	-10.9961	4.58322e-23	1.24811e-21	2	171784370	171999859	-	5169
AGO2	ENSG00000123908	1.38778e-17	228.522	-10.8418	4.72477e-22	1.03922e-20	8	140520156	140635619	-	15833
KAT2B	ENSG00000114166	1.38778e-17	227.6	-10.836	5.19164e-22	1.11511e-20	3	20040023	20154404	+	5634
THBS1	ENSG00000137801	1.38778e-17	222.071	-10.8005	8.36131e-22	1.71795e-20	15	39581079	39599466	+	9158
ROBO2	ENSG00000185008	1.38778e-17	217.464	-10.7703	1.35916e-21	2.68795e-20	3	75906695	77649964	+	16663
GTF2I	ENSG00000263001	1.38778e-17	211.935	-10.7332	2.23074e-21	4.24645e-20	7	74657667	74760692	+	10438
CACNB1	ENSG00000067191	1.38778e-17	206.406	-10.6951	4.09665e-21	7.47693e-20	17	39173456	39197703	-	7094
ZFYVE26	ENSG00000072121	1.38778e-17	197.191	-10.6292	1.04918e-20	1.78217e-19	14	67727374	67816590	-	15706
NCOA1	ENSG00000084676	1.38778e-17	196.27	-10.6225	1.16733e-20	1.97067e-19	2	24491914	24770702	+	8633
CDH13	ENSG00000140945	1.38778e-17	195.348	-10.6157	1.29938e-20	2.17487e-19	16	82626803	83800640	+	11187
TBR1	ENSG00000136535	1.38778e-17	192.584	-10.5951	1.79711e-20	2.9259e-19	2	161416094	161425870	+	9600
SLITRK5	ENSG00000165300	1.38778e-17	184.29	-10.5317	4.35851e-20	6.68386e-19	13	87672615	87696272	+	21103
ASTN2	ENSG00000148219	1.38778e-17	181.526	-10.5099	6.12658e-20	9.17983e-19	9	116425225	117415070	-	8290
HOMER1	ENSG00000152413	1.38778e-17	177.84	-10.4803	8.65251e-20	1.2647e-18	5	79372636	79514217	-	6154
OTX1	ENSG00000115507	1.38778e-17	176.919	-10.4728	9.71809e-20	1.39666e-18	2	63050057	63057836	+	4833
LRBA	ENSG00000198589	1.38778e-17	175.997	-10.4653	1.09208e-19	1.55164e-18	4	150264531	151015727	-	16657
SHANK3	ENSG00000251322	1.38778e-17	174.154	-10.4501	1.3814e-19	1.91706e-18	22	50674415	50733298	+	7455
STXBP5	ENSG00000164506	1.38778e-17	163.096	-10.3556	5.24231e-19	6.51138e-18	6	147204425	147390476	+	10504
CNTN5	ENSG00000149972	1.38778e-17	161.253	-10.3392	6.73347e-19	8.22215e-18	11	99020953	100358885	+	9103
TRIM33	ENSG00000197323	1.38778e-17	160.332	-10.3309	7.63851e-19	9.26136e-18	1	114392777	114511160	-	9574
TET3	ENSG00000187605	1.38778e-17	160.332	-10.3309	7.63851e-19	9.26136e-18	2	73986404	74108176	+	12271
PLCB1	ENSG00000182621	1.38778e-17	160.332	-10.3309	7.63851e-19	9.26136e-18	20	8077251	8968360	+	17412
CTTNBP2	ENSG00000077063	1.38778e-17	156.646	-10.2974	1.2732e-18	1.4784e-17	7	117710651	117874139	-	7035
ASAP2	ENSG00000151693	1.38778e-17	152.96	-10.2631	1.8808e-18	2.09699e-17	2	9206765	9405683	+	7257
NBEA	ENSG00000172915	1.38778e-17	152.96	-10.2631	1.8808e-18	2.09699e-17	13	34942287	35673022	+	11949
GIGYF1	ENSG00000146830	1.38778e-17	151.117	-10.2456	2.44792e-18	2.66226e-17	7	100679507	100694037	-	6917
ACHE	ENSG00000087085	1.38778e-17	151.117	-10.2456	2.44792e-18	2.66226e-17	7	100889994	100896974	-	3783
KCTD13	ENSG00000174943	1.38778e-17	151.117	-10.2456	2.44792e-18	2.66226e-17	16	29905012	29927035	-	7260
SYN2	ENSG00000157152	1.38778e-17	147.431	-10.21	4.18211e-18	4.3683e-17	3	12004402	12191400	+	5683
SLC6A1	ENSG00000157103	1.38778e-17	145.588	-10.1919	5.49026e-18	5.56117e-17	3	10992186	11039249	+	18276
GALNT13	ENSG00000144278	1.38778e-17	144.667	-10.1827	6.29765e-18	6.24082e-17	2	153871913	154453849	+	6520
CASC4	ENSG00000166734	1.38778e-17	142.824	-10.1642	7.22926e-18	7.0974e-17	15	44288729	44415758	+	7095
EBF3	ENSG00000108001	1.38778e-17	140.981	-10.1455	9.54831e-18	9.17079e-17	10	129835283	129963841	-	4623
ACTL6B	ENSG00000077080	1.38778e-17	132.687	-10.0581	3.47528e-17	2.95162e-16	7	100643097	100656461	-	2389
CACNA1B	ENSG00000148408	1.38778e-17	132.687	-10.0581	3.47528e-17	2.95162e-16	9	137877789	138124624	+	9897
CACNA1G	ENSG00000006283	1.38778e-17	131.766	-10.0481	3.47528e-17	2.95162e-16	17	50561068	50627474	+	9709
SGSH	ENSG00000181523	1.38778e-17	130.844	-10.038	4.02867e-17	3.37567e-16	17	80206716	80220923	-	6713
INPP1	ENSG00000151689	1.38778e-17	129.001	-10.0175	5.42821e-17	4.4746e-16	2	190343470	190371665	+	3676
HIVEP2	ENSG00000010818	1.38778e-17	125.315	-9.97575	9.96283e-17	7.79588e-16	6	142751467	142956698	-	10682
AFF2	ENSG00000155966	1.38778e-17	125.315	-9.97575	9.96283e-17	7.79588e-16	X	148500619	149000663	+	14006
GABRB2	ENSG00000145864	1.38778e-17	124.394	-9.96511	1.16233e-16	8.98253e-16	5	161288429	161549044	-	10002
LDLR	ENSG00000130164	1.38778e-17	123.472	-9.95439	1.35735e-16	1.03383e-15	19	11089362	11133816	+	7718
GRIN2B	ENSG00000273079	1.38778e-17	119.786	-9.91072	2.17436e-16	1.60016e-15	12	13437942	13981957	-	30941
SETDB1	ENSG00000143379	1.38778e-17	117.022	-9.87707	3.51487e-16	2.50866e-15	1	150926263	150964744	+	7093
PPP2R1B	ENSG00000137713	1.38778e-17	116.101	-9.86568	4.13369e-16	2.89907e-15	11	111726908	111766427	-	6720
MSANTD2	ENSG00000120458	1.38778e-17	115.179	-9.85419	4.86661e-16	3.36156e-15	11	124766498	124800673	-	4501
SRGAP3	ENSG00000196220	1.38778e-17	109.65	-9.78331	1.32614e-15	8.48541e-15	3	8980591	9363053	-	18924
PLXNA3	ENSG00000130827	1.38778e-17	107.807	-9.75888	1.57355e-15	9.89324e-15	X	154458281	154477779	+	11710
MYO1E	ENSG00000157483	1.38778e-17	105.964	-9.73404	2.22337e-15	1.36414e-14	15	59132434	59372900	-	9106
ARHGAP5	ENSG00000100852	1.38778e-17	103.2	-9.69595	3.76863e-15	2.24694e-14	14	32076114	32159728	+	10888
CCDC91	ENSG00000123106	1.38778e-17	97.6708	-9.61661	1.12102e-14	6.21909e-14	12	28133249	28581511	+	7535
ADRB2	ENSG00000169252	1.38778e-17	93.9849	-9.56119	1.96936e-14	1.04644e-13	5	148825245	148828687	+	3443
DOCK4	ENSG00000128512	1.38778e-17	93.9849	-9.56119	1.96936e-14	1.04644e-13	7	111726110	112206411	-	11499
ADCY5	ENSG00000173175	1.38778e-17	90.2989	-9.50355	4.26048e-14	2.17138e-13	3	123282296	123449758	-	8873
IQGAP3	ENSG00000183856	1.38778e-17	89.3774	-9.48877	5.18668e-14	2.61525e-13	1	156525405	156572604	-	6742
ARHGAP32	ENSG00000134909	1.38778e-17	85.6915	-9.4281	1.15749e-13	5.56643e-13	11	128965060	129279324	-	12841
UNC13A	ENSG00000130477	1.38778e-17	85.6915	-9.4281	1.15749e-13	5.56643e-13	19	17601328	17688365	-	11188
NRXN1	ENSG00000179915	1.38778e-17	84.77	-9.41253	1.42056e-13	6.70697e-13	2	49918505	51225575	-	24320
OXTR	ENSG00000180914	1.38778e-17	83.8485	-9.39679	1.42056e-13	6.70697e-13	3	8750408	8769628	-	4514
SLC24A2	ENSG00000155886	1.38778e-17	83.8485	-9.39679	1.42056e-13	6.70697e-13	9	19507452	19786928	-	10749
NPAS2	ENSG00000170485	1.38778e-17	82.0056	-9.36477	2.15063e-13	9.93851e-13	2	100820152	100996829	+	12491
PCDH10	ENSG00000138650	1.38778e-17	82.0056	-9.36477	2.15063e-13	9.93851e-13	4	133149315	133208606	+	10161
YTHDC2	ENSG00000047188	1.38778e-17	82.0056	-9.36477	2.15063e-13	9.93851e-13	5	113513683	113595285	+	10816
GRIK4	ENSG00000149403	1.38778e-17	82.0056	-9.36477	2.15063e-13	9.93851e-13	11	120511700	120988904	+	7518
ATP2B2	ENSG00000157087	1.38778e-17	79.2411	-9.31538	4.05952e-13	1.80665e-12	3	10324023	10708007	-	10331
VDR	ENSG00000111424	1.38778e-17	79.2411	-9.31538	4.05952e-13	1.80665e-12	12	47841537	47943048	-	5674
TBCK	ENSG00000145348	1.38778e-17	78.3196	-9.29853	5.03537e-13	2.21224e-12	4	106041599	106321495	-	11112
MEF2C	ENSG00000081189	1.38778e-17	76.4767	-9.26424	7.79126e-13	3.3282e-12	5	88717117	88904257	-	11755
RAB43	ENSG00000172780	1.38778e-17	74.6337	-9.22911	1.21497e-12	5.05166e-12	3	129087569	129122801	-	4991
BRWD3	ENSG00000165288	1.38778e-17	74.6337	-9.22911	1.21497e-12	5.05166e-12	X	80670854	80809688	-	12694
MAOA	ENSG00000189221	1.38778e-17	73.7122	-9.21121	1.52179e-12	6.2441e-12	X	43654907	43746824	+	5528
GRID1	ENSG00000182771	1.38778e-17	73.7122	-9.21121	1.52179e-12	6.2441e-12	10	85599555	86366493	-	5927
LRRC4	ENSG00000128594	1.38778e-17	72.7907	-9.1931	1.91e-12	7.73067e-12	7	128027071	128032107	-	4036
KAT6B	ENSG00000156650	1.38778e-17	70.9477	-9.15617	2.40226e-12	9.46357e-12	10	74824927	75032624	+	32495
SCN8A	ENSG00000196876	1.38778e-17	70.9477	-9.15617	2.40226e-12	9.46357e-12	12	51590266	51812864	+	14935
GPHN	ENSG00000171723	1.38778e-17	70.9477	-9.15617	2.40226e-12	9.46357e-12	14	66507407	67181803	+	6007
HIVEP3	ENSG00000127124	1.38778e-17	70.0263	-9.13734	3.02785e-12	1.1746e-11	1	41506365	42035925	-	14410
MEMO1	ENSG00000162959	1.38778e-17	70.0263	-9.13734	3.02785e-12	1.1746e-11	2	31865060	32011230	-	5220
AHI1	ENSG00000135541	1.38778e-17	69.1048	-9.11827	3.82466e-12	1.46507e-11	6	135283532	135497776	-	8705
UNC80	ENSG00000144406	1.38778e-17	67.2618	-9.07934	6.14343e-12	2.29126e-11	2	209771993	209999300	+	19258
CTNNA3	ENSG00000183230	1.38778e-17	66.3403	-9.05948	7.81283e-12	2.8756e-11	10	65912518	67696169	-	11136
PRPF39	ENSG00000185246	1.38778e-17	66.3403	-9.05948	7.81283e-12	2.8756e-11	14	45084099	45116282	+	4932
MTF1	ENSG00000188786	1.38778e-17	65.4188	-9.03934	9.95922e-12	3.60851e-11	1	37809567	37859620	-	8024
DIXDC1	ENSG00000150764	1.38778e-17	65.4188	-9.03934	9.95922e-12	3.60851e-11	11	111927144	112022584	+	8509
CSMD1	ENSG00000183117	1.38778e-17	63.5759	-8.9982	1.63003e-11	5.77644e-11	8	2935353	4994972	-	18705
RORA	ENSG00000069667	1.38778e-17	63.5759	-8.9982	1.63003e-11	5.77644e-11	15	60488284	61229319	-	17040
GABRA3	ENSG00000011677	1.38778e-17	61.7329	-8.95585	2.69457e-11	9.25732e-11	X	152166234	152451358	-	4193
SNTG2	ENSG00000172554	1.38778e-17	60.8114	-8.9342	3.47788e-11	1.17774e-10	2	950868	1367613	+	4469
JMJD1C	ENSG00000171988	1.38778e-17	60.8114	-8.9342	3.47788e-11	1.17774e-10	10	63167221	63521850	-	11066
MEIS2	ENSG00000134138	1.38778e-17	60.8114	-8.9342	3.47788e-11	1.17774e-10	15	36889204	37101299	-	10798
LZTR1	ENSG00000099949	1.38778e-17	59.8899	-8.91222	4.50078e-11	1.49572e-10	22	20982013	20999038	+	8935
PCDHA2	ENSG00000204969	1.38778e-17	57.1255	-8.84419	7.59943e-11	2.46811e-10	5	140794852	141012344	+	6054
CACNA1E	ENSG00000198216	1.38778e-17	54.361	-8.7728	1.70322e-10	5.33959e-10	1	181317690	181808084	+	18271
RGS7	ENSG00000182901	1.38778e-17	51.5965	-8.69768	3.9222e-10	1.19362e-09	1	240775515	241357230	-	2575
PRKD1	ENSG00000184304	1.38778e-17	50.6751	-8.67175	5.21239e-10	1.573e-09	14	29576479	30191898	-	5187
ATP10A	ENSG00000206190	1.38778e-17	50.6751	-8.67175	5.21239e-10	1.573e-09	15	25677273	25865172	-	8409
LAMA1	ENSG00000101680	1.38778e-17	48.8321	-8.61845	9.29778e-10	2.7414e-09	18	6941744	7117814	-	15872
GRID2IP	ENSG00000215045	1.38778e-17	44.2247	-8.47587	3.08575e-09	8.69649e-09	7	6497462	6551436	-	4134
PCDHAC2	ENSG00000243232	1.38778e-17	41.4602	-8.38303	7.89453e-09	2.15541e-08	5	140966235	141012344	+	6318
KMT2C	ENSG00000055609	1.38778e-17	41.4602	-8.38303	7.89453e-09	2.15541e-08	7	152134922	152436005	-	20114
CNR1	ENSG00000118432	1.38778e-17	38.6957	-8.2838	2.09586e-08	5.55216e-08	6	88139864	88166359	-	6357
PER2	ENSG00000132326	1.38778e-17	36.8528	-8.21365	4.10802e-08	1.06624e-07	2	238244038	238290102	-	6877
TSHZ3	ENSG00000121297	1.38778e-17	35.0098	-8.1399	8.20482e-08	2.06854e-07	19	31274945	31349547	-	5817
ALDH5A1	ENSG00000112294	1.38778e-17	34.0883	-8.10157	8.20482e-08	2.06854e-07	6	24494852	24537207	+	5525
CDK8	ENSG00000132964	1.38778e-17	34.0883	-8.10157	8.20482e-08	2.06854e-07	13	26254104	26405238	+	3538
SLC25A27	ENSG00000153291	1.38778e-17	32.2453	-8.0217	1.67165e-07	4.11911e-07	6	46652915	46678193	+	3288
PDE1C	ENSG00000154678	1.38778e-17	32.2453	-8.0217	1.67165e-07	4.11911e-07	7	31751179	32299329	-	13821
CNTN4	ENSG00000144619	1.38778e-17	29.4809	-7.89293	5.05952e-07	1.21423e-06	3	2098813	3057956	+	9120
NR4A2	ENSG00000153234	1.38778e-17	28.5594	-7.84732	7.40189e-07	1.75399e-06	2	156324432	156342348	-	3967
RASSF5	ENSG00000266094	1.38778e-17	27.6379	-7.80023	1.08934e-06	2.55269e-06	1	206507530	206589448	+	6976
PCDH19	ENSG00000165194	1.38778e-17	26.7164	-7.75154	1.61305e-06	3.74289e-06	X	100291644	100410273	-	9756
SPARCL1	ENSG00000152583	1.38778e-17	25.7949	-7.70115	2.40377e-06	5.51148e-06	4	87473335	87531061	-	3477
SKI	ENSG00000157933	1.09248	213.778	-7.4661	4.30198e-19	5.42689e-18	1	2228695	2310119	+	6080
PTPRT	ENSG00000196090	1.38778e-17	21.1875	-7.41887	1.95811e-05	4.23228e-05	20	42072752	43189970	-	12943
PDK2	ENSG00000005882	1.09248	199.034	-7.36307	1.94526e-18	2.16535e-17	17	50094737	50112152	+	5481
SLC4A10	ENSG00000144290	1.38778e-17	16.5801	-7.06757	0.000120499	0.000244399	2	161424332	161985282	+	7550
SEMA5A	ENSG00000112902	1.38778e-17	16.5801	-7.06757	0.000120499	0.000244399	5	9035026	9546075	-	12097
ITPR1	ENSG00000150995	2.17764	232.208	-6.6616	6.10866e-19	7.5397e-18	3	4493345	4847840	+	32454
PCDHA7	ENSG00000204963	1.38778e-17	9.20813	-6.22815	0.00724341	0.0121893	5	140834248	141012344	+	5788
USP15	ENSG00000135655	1.09248	81.0841	-6.06892	4.38568e-12	1.67763e-11	12	62260338	62417431	+	19418
CADPS2	ENSG00000081803	1.09248	72.7907	-5.91353	3.02494e-11	1.03689e-10	7	122318425	122886759	-	6351
CGNL1	ENSG00000128849	1.09248	66.3403	-5.77991	1.19663e-10	3.81948e-10	15	57375967	57550727	+	8663
SATB2	ENSG00000119042	4.34797	82.0056	-4.20117	3.39788e-09	9.57027e-09	2	199269500	199471266	-	10958
NCKAP5	ENSG00000176771	1.09248	22.109	-4.20035	0.000109596	0.000223341	2	132671799	133568463	-	9552
PRICKLE1	ENSG00000139174	5.43316	99.5138	-4.16608	5.89555e-10	1.77448e-09	12	42456757	42590355	-	8247
PRKDC	ENSG00000253729	51.0117	883.698	-4.11155	1.20322e-16	9.28807e-16	8	47773108	47960183	-	15417
GALNT10	ENSG00000164574	66.2046	964.788	-3.86285	1.7315e-15	1.08615e-14	5	154190730	154420984	+	10496
ARID1B	ENSG00000049618	36.9041	500.36	-3.75691	5.95852e-14	3.00002e-13	6	156776020	157210779	+	44677
AHNAK	ENSG00000124942	92.2495	1236.63	-3.74304	3.89457e-15	2.32102e-14	11	62433542	62556235	-	19465
KIF13B	ENSG00000197892	14.1148	174.154	-3.61422	1.71288e-10	5.36863e-10	8	29067279	29263124	-	11112
KDM3B	ENSG00000120733	39.0745	387.939	-3.30769	2.82288e-11	9.69571e-11	5	138352596	138437028	+	7961
ZMIZ1	ENSG00000108175	98.7607	919.636	-3.21754	5.14629e-12	1.9426e-11	10	79069035	79316528	+	11048
SMC1A	ENSG00000072501	74.8862	692.029	-3.20607	1.0587e-11	3.83191e-11	X	53374149	53422728	-	10484
CUL7	ENSG00000044090	115.039	1031.14	-3.16275	9.03803e-12	3.3212e-11	6	43037617	43053945	-	5628
MTOR	ENSG00000198793	107.442	934.379	-3.11907	1.73766e-11	6.15308e-11	1	11106535	11262507	-	12119
PSD3	ENSG00000156011	26.052	213.778	-3.03104	5.64744e-09	1.56778e-08	8	18527301	19084730	-	15213
ZMYND11	ENSG00000015171	69.4602	559.335	-3.00735	1.92734e-10	6.03393e-10	10	134465	254637	+	5300
TRIP12	ENSG00000153827	141.084	1108.54	-2.97301	8.16301e-11	2.64926e-10	2	229763838	229923239	-	12594
RAD21	ENSG00000164754	97.6755	735.339	-2.91086	3.05767e-10	9.36543e-10	8	116845935	116874866	-	6192
UIMC1	ENSG00000087206	18.4556	134.53	-2.85805	1.64651e-07	4.08427e-07	5	176905005	177022633	-	4739
KDM5B	ENSG00000117139	59.6934	422.955	-2.82247	2.68241e-09	7.61608e-09	1	202724495	202809470	-	25882
RELN	ENSG00000189056	134.573	893.834	-2.73058	1.82005e-09	5.21179e-09	7	103471784	103989516	-	12642
MET	ENSG00000105976	66.2046	400.839	-2.59594	3.47483e-08	9.09805e-08	7	116672390	116798386	+	7039
POGZ	ENSG00000143442	82.4827	492.988	-2.57772	2.59502e-08	6.85066e-08	1	151402724	151459465	-	10272
CHD3	ENSG00000170004	176.895	1051.41	-2.57058	9.35205e-09	2.54778e-08	17	7884806	7912760	+	9758
TCF4	ENSG00000196628	45.5857	267.224	-2.54839	1.41258e-07	3.51545e-07	18	55222331	55664787	-	27828
TSC2	ENSG00000103197	54.2673	311.455	-2.51836	1.37351e-07	3.41883e-07	16	2047465	2089487	+	19626
CNOT1	ENSG00000125107	172.555	987.825	-2.51641	1.8852e-08	5.04177e-08	16	58519951	58629886	-	10852
GPC4	ENSG00000076716	239.837	1351.81	-2.4942	1.81727e-08	4.862e-08	X	133300103	133415490	-	4960
EIF4G1	ENSG00000114867	768.332	4002	-2.38075	4.33562e-08	1.12446e-07	3	184314495	184335358	+	8257
RIMS3	ENSG00000117016	78.1419	393.468	-2.33039	5.12824e-07	1.23008e-06	1	40620679	40665657	-	7235
ATP1A3	ENSG00000105409	215.963	1054.17	-2.28665	2.3821e-07	5.83827e-07	19	41966582	41997497	-	5989
MYH9	ENSG00000100345	1180.71	5621.05	-2.25108	1.76241e-07	4.3373e-07	22	36281277	36388067	-	9012
NRXN2	ENSG00000110076	82.4827	385.174	-2.22179	1.40013e-06	3.26704e-06	11	64606174	64723188	-	10580
HDLBP	ENSG00000115677	1236.06	5733.47	-2.21356	2.69927e-07	6.56987e-07	2	241227264	241317061	-	12182
PPP1R9B	ENSG00000108819	98.7607	445.071	-2.17074	1.763e-06	4.0853e-06	17	50133735	50150630	-	4298
KDM5C	ENSG00000126012	166.043	746.396	-2.16761	1.11389e-06	2.60979e-06	X	53191321	53225422	-	8727
ACE	ENSG00000159640	3.2628	14.7371	-2.13706	0.0209521	0.0330044	17	63477061	63498380	+	8365
SETD5	ENSG00000168137	162.788	704.93	-2.11371	1.87413e-06	4.33768e-06	3	9397615	9479240	+	10808
USP9X	ENSG00000124486	238.752	1031.14	-2.11012	1.48403e-06	3.45928e-06	X	41085635	41236579	+	13962
FGFR1	ENSG00000077782	1139.47	4872.81	-2.09628	1.01815e-06	2.399e-06	8	38400215	38468834	-	13842
TAOK1	ENSG00000160551	45.5857	193.505	-2.08298	1.72962e-05	3.76333e-05	17	29390464	29551904	+	16980
CIC	ENSG00000079432	225.73	955.573	-2.08122	2.11313e-06	4.87522e-06	19	42268537	42295797	+	9494
KAT6A	ENSG00000083168	83.5679	348.315	-2.05789	7.36517e-06	1.64129e-05	8	41929479	42052026	-	24175
LAMB1	ENSG00000091136	103.102	419.269	-2.02262	8.42201e-06	1.86517e-05	7	107923799	108003255	-	8140
DEPDC5	ENSG00000100150	21.7112	88.456	-2.02087	0.00018799	0.000375569	22	31753867	31908033	+	17331
CTCF	ENSG00000102974	119.38	482.852	-2.015	7.53869e-06	1.67805e-05	16	67562407	67639185	+	10174
SYNCRIP	ENSG00000135316	122.635	493.909	-2.00887	7.58456e-06	1.68799e-05	6	85607785	85643792	-	8205
SLC27A4	ENSG00000167114	66.2046	266.303	-2.00622	1.87089e-05	4.06426e-05	9	128340646	128361470	+	3110
OCRL	ENSG00000122126	112.868	428.484	-1.92354	1.85536e-05	4.03179e-05	X	129539849	129592561	+	6064
P4HA2	ENSG00000072682	81.3975	301.319	-1.88678	4.10144e-05	8.65502e-05	5	132191838	132295315	-	8502
CASK	ENSG00000147044	141.084	508.653	-1.8493	3.34002e-05	7.09187e-05	X	41514934	41923645	-	19939
AGO1	ENSG00000092847	161.703	580.529	-1.8433	2.99085e-05	6.38802e-05	1	35869808	35930528	+	13886
TANC2	ENSG00000170921	70.5454	251.559	-1.83262	8.11125e-05	0.000166982	17	63009556	63427699	+	22866
EPHB2	ENSG00000133216	435.174	1537.03	-1.82021	2.3236e-05	4.99396e-05	1	22710839	22921500	+	12516
MTHFR	ENSG00000177000	59.6934	211.013	-1.81975	0.000109872	0.000223838	1	11785723	11806920	-	11978
RLIM	ENSG00000131263	120.465	424.798	-1.8172	5.06897e-05	0.000105877	X	74585217	74614617	-	8379
TCF20	ENSG00000100207	137.828	482.852	-1.80787	4.74124e-05	9.95769e-05	22	42160013	42343616	-	7548
MBD6	ENSG00000166987	146.51	507.732	-1.79229	5.3557e-05	0.000111645	12	57520710	57530148	+	5646
HERC2	ENSG00000128731	84.6531	291.183	-1.78094	9.84067e-05	0.000201286	15	28111040	28322152	-	20163
UBE2H	ENSG00000186591	393.936	1350.89	-1.77759	3.57544e-05	7.5683e-05	7	129830732	129952949	-	6503
ACTN4	ENSG00000130402	780.269	2651.11	-1.7644	3.48935e-05	7.39635e-05	19	38647649	38731583	+	6098
ANKRD11	ENSG00000167522	164.958	558.413	-1.75854	6.43312e-05	0.000133275	16	89267619	89490561	-	19538
CADM2	ENSG00000175161	45.5857	152.96	-1.74402	0.000352934	0.000685249	3	84958981	86074429	+	9990
APBB1	ENSG00000166313	709.731	2363.6	-1.73548	4.66568e-05	9.80501e-05	11	6395124	6419414	-	5244
SPEN	ENSG00000065526	117.209	382.41	-1.70508	0.000146542	0.000295213	1	15847864	15940460	+	13294
PRICKLE2	ENSG00000163637	93.3347	302.241	-1.69402	0.000198229	0.000394475	3	64092242	64445476	-	14747
FAT1	ENSG00000083857	51.0117	161.253	-1.65828	0.000511169	0.000978083	4	186587783	186726722	-	16177
TRIO	ENSG00000038382	526.331	1596.93	-1.60105	0.000175308	0.000351154	5	14143702	14532128	+	17500
EFR3A	ENSG00000132294	108.528	327.121	-1.59078	0.000402648	0.0007777	8	131904088	132013642	+	6197
CLIP2	ENSG00000106665	358.125	1073.52	-1.58352	0.000228356	0.000452263	7	74289475	74405943	+	7315
SBF1	ENSG00000100241	490.52	1432.9	-1.54634	0.000288403	0.000565314	22	50445000	50475024	-	9441
LRP1	ENSG00000123384	469.901	1365.63	-1.53892	0.000307005	0.000600335	12	57128493	57213351	+	20839
RPS6KA3	ENSG00000177189	94.4199	272.753	-1.52933	0.000781845	0.00147139	X	20149911	20267519	-	9925
TRRAP	ENSG00000196367	388.51	1121.44	-1.52906	0.000354073	0.000687167	7	98877933	99050831	+	19972
DMPK	ENSG00000104936	118.294	333.571	-1.49475	0.00085659	0.00160641	19	45769717	45782552	-	5807
PREX1	ENSG00000124126	192.088	539.984	-1.49061	0.000664883	0.00125852	20	48624252	48827883	-	7393
AUTS2	ENSG00000158321	214.878	595.273	-1.46956	0.0007063	0.00133489	7	69598296	70793495	+	24197
MAP1A	ENSG00000166963	98.7607	269.067	-1.44494	0.00142314	0.00260835	15	43510958	43531620	+	10629
RAB11FIP5	ENSG00000135631	513.309	1381.3	-1.42793	0.000783436	0.00147418	2	73073382	73156721	-	7058
PPP1R1B	ENSG00000131771	65.1194	172.311	-1.40235	0.00261369	0.00464554	17	39626740	39636626	+	4554
DLG4	ENSG00000132535	122.635	323.435	-1.3983	0.00171447	0.0031134	17	7187169	7219841	-	10317
PBX1	ENSG00000185630	97.6755	253.402	-1.37437	0.0023968	0.00428279	1	164555584	164899296	+	21249
MYH10	ENSG00000133026	214.878	547.356	-1.34852	0.00185525	0.00335529	17	8474205	8630761	-	9011
MBOAT7	ENSG00000125505	320.143	809.057	-1.33723	0.00184517	0.00333881	19	54173412	54189882	-	5292
CTNNB1	ENSG00000168036	1225.2	3069.46	-1.32489	0.00160043	0.00291673	3	41194741	41260096	+	11927
NAV2	ENSG00000166833	139.999	349.236	-1.31812	0.00279686	0.00495187	11	19350724	20121598	+	14673
NOVA2	ENSG00000104967	41.2449	102.278	-1.30796	0.00934502	0.0155279	19	45933734	45973546	-	8684
SETD1A	ENSG00000099381	62.949	153.881	-1.2881	0.00629506	0.0106798	16	30957294	30984664	+	6832
SLC7A5	ENSG00000103257	345.102	835.78	-1.27584	0.00279399	0.00494743	16	87830023	87869488	-	4745
NF1	ENSG00000196712	97.6755	234.972	-1.26549	0.00533825	0.00913331	17	31094927	31382116	+	27130
PTEN	ENSG00000171862	269.138	637.661	-1.24411	0.00390041	0.006797	10	87863113	87971930	+	11581
DHCR7	ENSG00000172893	163.873	381.488	-1.21852	0.00540041	0.00923507	11	71428193	71452868	-	4160
ACTB	ENSG00000075624	10744.6	24929.9	-1.21425	0.00353755	0.00619613	7	5527147	5563784	-	3519
PCM1	ENSG00000078674	265.882	594.351	-1.16021	0.00687873	0.0116241	8	17922840	18029944	+	14445
GNAS	ENSG00000087460	4498.18	10024.8	-1.15615	0.0054784	0.00936026	20	58839718	58911192	+	13320
KDM6B	ENSG00000132510	48.8413	108.729	-1.15283	0.0184795	0.0294201	17	7839904	7854796	+	7258
SEZ6L2	ENSG00000174938	261.541	565.785	-1.1129	0.00972659	0.0161248	16	29871159	29899547	-	4110
SYBU	ENSG00000147642	65.1194	136.373	-1.06519	0.0230246	0.0359064	8	109573978	109691791	-	7024
CYFIP1	ENSG00000273749	268.053	558.413	-1.05852	0.013502	0.0219386	15	22867052	22981063	-	10414
SMAD4	ENSG00000141646	105.272	219.307	-1.05808	0.019591	0.0310456	18	51028394	51085045	+	13123
DNER	ENSG00000187957	230.071	469.951	-1.0301	0.0169344	0.0270828	2	229357629	229714558	-	3935
ATP1A1	ENSG00000163399	1004.91	2021.73	-1.00845	0.0158714	0.0255047	1	116372668	116410261	+	7261
EP300	ENSG00000100393	159.532	320.67	-1.00677	0.022206	0.0348477	22	41091786	41180079	+	12500
NFIX	ENSG00000008441	142.169	285.654	-1.00613	0.0223987	0.0351219	19	12995608	13098796	+	6302
PPM1D	ENSG00000170836	100.931	200.877	-0.992206	0.0286207	0.0439248	17	60600183	60666280	+	5044
UBE3A	ENSG00000114062	284.331	563.942	-0.987717	0.0215036	0.0338033	15	25333728	25439056	-	12813
MARK1	ENSG00000116141	170.384	337.257	-0.984623	0.0247172	0.0383586	1	220528183	220664461	+	5417
DNMT3A	ENSG00000119772	222.474	435.856	-0.969886	0.0252386	0.0390838	2	25227855	25342590	-	12020
PAX6	ENSG00000007372	533.928	1045.88	-0.969863	0.0214149	0.033687	11	31784779	31818062	-	20812
THRA	ENSG00000126351	1372.79	2687.04	-0.968855	0.0201043	0.0317747	17	40058290	40093867	+	6959
ARHGEF9	ENSG00000131089	204.026	398.075	-0.963935	0.0262905	0.0405936	X	63634967	63809274	-	13771
INTS1	ENSG00000164880	803.059	1559.15	-0.957089	0.02234	0.0350459	7	1470277	1504367	-	9062
CACNA1C	ENSG00000151067	196.429	380.567	-0.953775	0.0285826	0.0438713	12	1970786	2697950	+	19103
RALGAPB	ENSG00000170471	297.353	566.707	-0.930189	0.0299903	0.0458779	20	38472816	38578861	+	12633
SYP	ENSG00000102003	364.636	692.95	-0.926103	0.0295494	0.0452589	X	49187804	49200259	-	5215
DYNC1H1	ENSG00000197102	1473.72	2792.09	-0.921842	0.026816	0.0413446	14	101964510	102056443	+	36852
SF3B1	ENSG00000115524	798.718	1507.54	-0.916355	0.0286582	0.0439774	2	197389784	197435091	-	9164
